# Supplementary material for: Beyond Legacy PFAS: Dominant Role of Ultrashort-Chain and Emerging PFAS in the Elbe River−Sea Continuum
Source: ACS Environ Au. 2026 Mar 18;6(3):421–34. doi: 10.1021/acsenvironau.5c00219 (PMC13195463; doi:10.1021/acsenvironau.5c00219)
Supplement: Supplementary file 1 [file vg5c00219_si_001.xlsx]

## Sheet: S1 - Analytes
Name in method	Acronym	Name	Formula	Smiles	CAS	Labelled standard used for quantification	MDL (ng/L)	MQL (ng/L)	CAS of purchased stock	supplier	purity
PFEtS_199	PFEtS	Pentafluoroethanesulfonic acid	C2HF5O3S	O=S(=O)(O)C(F)(F)C(F)(F)F	354-88-1	M-PFBA	0.029-0.147	0.088-0.441	2923-21-9	Wellington Laboratories Inc.	>98%
PFBA_213	PFBA	Perfluorobutanoic acid	C4HF7O2	O=C(O)C(F)(F)C(F)(F)C(F)(F)F	375-22-4	M-PFBA	0.082-0.245	0.245-0.735	N/A (analyte mix)	Wellington Laboratories Inc.	>98%
PF4OPeA_229	PF4OPeA	Perfluoro-4-oxapentanoic acid	C4HF7O3	O=C(O)C(F)(F)C(F)(F)OC(F)(F)F	377-73-1	M-PFBA	0.033-0.082	0.098-0.245	377-73-1	Wellington Laboratories Inc.	>98%
C5PFdiCA_239	C5-PFdiCA	perfluoroglutaric acid	C5H2F6O4	C(=O)(C(C(C(C(=O)O)(F)F)(F)F)(F)F)O	376-73-8	M4-PFHpA	-	-	376-73-8	ABCR	0.98
3oxoNphenbut(112)_244	"3oxoNphenbut"	1-[4-(Trifluoromethoxy)phenyl]propan-1-one	C11H10F3NO2	CC(=O)CC(=O)Nc1ccccc1C(F)(F)F	81761-28-6	M3-PFPeA	0.079-0.792	0.238-2.375	81761-28-6	ABCR	0.95
HPFPeA_245	H-PFPeA	5H-Perfluoropentanoic acid	C5H2F8O2	O=C(O)C(F)(F)C(F)(F)C(F)(F)C(F)F	376-72-7	M3-PFPeA	0.16-0.32	0.48-0.96	376-72-7	ABCR	0.96
PFPrS_249	PFPrS	Perfluoro-1-propanesulfonate	C3HF7O3S	O=S(=O)(O)C(F)(F)C(F)(F)C(F)(F)F	423-41-6	M-PFHxS	0.075-0.225	0.225-0.676	N/A (sodium salt)	Wellington Laboratories Inc.	>98%
HFPO-TrA_255	HFPO-TrA	Perfluoro(2,5-dimethyl-3,6-dioxanonanoic)acid	C9HF17O4	C(=O)(C(C(F)(F)F)(OC(C(C(F)(F)F)(OC(C(C(F)(F)F)(F)F)(F)F)F)(F)F)F)O	13252-14-7	M3-PFPeA	-	-	13252-14-7	ABCR	0.97
PFPeA_263	PFPeA	Perfluoropentanoic acid	C5HF9O2	O=C(O)C(F)(F)C(F)(F)C(F)(F)C(F)(F)F	2706-90-3	M3-PFPeA	0.033-0.327	0.49-0.98	N/A (analyte mix)	Wellington Laboratories Inc.	>98%
5ClPFPeA_279_281	5Cl-PFPeA	5-Chlorooctafluoropentanoic acid	C5HClF8O2	O=C(O)C(F)(F)C(F)(F)C(F)(F)C(F)(F)Cl	66443-79-6	M3-PFPeA	0.317-1.583	0.95-4.75	66443-79-6	ABCR	0.95
PF5OHxA_279	PF5OHxA	Perfluoro-5-oxahexanoic acid	C5HF9O3	O=C(O)C(F)(F)C(F)(F)C(F)(F)OC(F)(F)F	863090-89-5	M3HFPO-DA	0.033-0.163	0.098-0.49	863090-89-5	Wellington Laboratories Inc.	>98%
NTf2_280	NTf2	Bis(trifluoromethylsulfonyl)imide	C2HF6NO4S2	C[N+](C)(C)C.O=S(=O)([N-]S(=O)(=O)C(F)(F)F)C(F)(F)F	82113-65-3	M3-PFPeA	0.032-0.243	0.097-0.728	161401-25-8	Sigma-Aldrich	0.97
HFPO-DA_285	HFPO-DA / GenX	Perfluoro-2-methyl-3-oxahexanoic acid	C6HF11O3	O=C(O)C(F)(OC(F)(F)C(F)(F)C(F)(F)F)C(F)(F)F	13252-13-6	M3HFPO-DA	0.033-0.163	0.098-0.245	13252-13-6	Wellington Laboratories Inc.	>98%
6_2 FTCA (FHEA)_377	6:2 FTCA	6:2 Fluorotelomer carboxylic acid	C6F13CH2COOH	O=C(O)CC(F)(F)C(F)(F)C(F)(F)C(F)(F)C(F)(F)C(F)(F)F	53826-12-3	M8_2 FTCA	0.033-0.817	0.49-2.45	53826-12-3	Wellington Laboratories Inc.	>98%
36OPFHpA_295	36OPFHpA	Perfluoro-3,6-dioxaheptanoic acid	C5HF9O4	O=C(O)C(F)(F)OC(F)(F)C(F)(F)OC(F)(F)F	151772-58-6	M3HFPO-DA	0.163-0.817	0.49-2.45	151772-58-6	Wellington Laboratories Inc.	>98%
MSHFBA_297	MSHFBA	N-Methyl-N-trimethylsilylheptafluorobutyramide (MSHFBA)	C8H12F7NOSi	CN(C(=O)C(C(C(F)(F)F)(F)F)(F)F)[Si](C)(C)C	53296-64-3	M-PFNA	-	-	53296-64-3	ABCR	0.95
FBSA_298	FBSA	Perfluorobutane sulfonamide	C4H2F9NO2S	NS(=O)(=O)C(F)(F)C(F)(F)C(F)(F)C(F)(F)F	30334-69-1	M4-PFHpA	0.033-0.082	0.098-0.245	30334-69-1	Wellington Laboratories Inc.	>98%
PFBS_299	PFBS	Perfluorobutanesulfonic acid	C4HF9O3S	O=S(=O)(O)C(F)(F)C(F)(F)C(F)(F)C(F)(F)F	375-73-5	M-PFHxS	0.029-0.145	0.217-0.435	N/A (analyte mix)	Wellington Laboratories Inc.	>98%
PFHxA_313	PFHxA	Perfluorohexanoic acid	C6HF11O2	O=C(O)C(F)(F)C(F)(F)C(F)(F)C(F)(F)C(F)(F)F	307-24-4	M-PFHxA	0.033-0.163	0.098-0.49	N/A (analyte mix)	Wellington Laboratories Inc.	>98%
PFEESA_315	PFEESA	1,1,2,2-Tetrafluoro-2-(perfluoroethoxy)ethanesulfonic acid	C4HF9O4S	O=S(=O)(O)C(F)(F)C(F)(F)OC(F)(F)C(F)(F)F	113507-82-7	M3HFPO-DA	0.028-0.069	0.083-0.207	117205-07-9	Wellington Laboratories Inc.	>98%
4_2 FTS_327	4:2 FTS / FTSA	Sodium 1H,1H,2H,2H-perfluorohexanesulfonate	C6H5F9O3S	O=S(=O)(O)CCC(F)(F)C(F)(F)C(F)(F)C(F)(F)F	757124-72-4	M2_6_2 FTS	0.23-2.298	0.689-6.894	27619-93-8	Wellington Laboratories Inc.	>98%
5_3 acid_FPePA_341 (1)	5:3 Acid	3-Perfluoropentyl propanoic acid	C5F11(CH2)2COOH	O=C(O)CCC(F)(F)C(F)(F)C(F)(F)C(F)(F)C(F)(F)F	914637-49-3	M8_2 FTCA	0.082-0.245	0.245-0.735	914637-49-3	Wellington Laboratories Inc.	>98%
HPFHpA_345	H-PFHpA	7H-perfluoroheptanoic acid	C7H2F12O2	O=C(O)C(F)(F)C(F)(F)C(F)(F)C(F)(F)C(F)(F)C(F)F	1546-95-8	M4-PFHpA	0.033-0.163	0.098-0.49	1546-95-8	Wellington Laboratories Inc.	>98%
PFPeS_349	PFPeS	Perfluoropentanesulfonic acid	C5HF11O3S	O=S(=O)(O)C(F)(F)C(F)(F)C(F)(F)C(F)(F)C(F)(F)F	2706-91-4	M3HFPO-DA	0.031-0.154	0.092-0.461	630402-22-1	Wellington Laboratories Inc.	>98%
HFPO-TeA_351	HFPO-TeA	hexafluoropropylene oxidetetramer acid	C12HF23O5	O=C(O)C(F)(OC(F)(F)C(F)(OC(F)(F)C(F)(OC(F)(F)C(F)(F)C(F)(F)F)C(F)(F)F)C(F)(F)F)C(F)(F)F	65294-16-8	M-PFDoA	0.032-0.079	0.095-0.238	65294-16-8	TRC	0.95
6_2 FTUCA (FHUEA)_357	6:2 FTUCA	6:2 Fluorotelomer unsaturated carboxylic acid	C5F11CF=CHCOOH	O=C(O)C=C(F)C(F)(F)C(F)(F)C(F)(F)C(F)(F)C(F)(F)F	70887-88-6	M6_2 FTCA	0.033-0.163	0.098-0.245	70887-88-6	Wellington Laboratories Inc.	>98%
PFHpA_363	PFHpA	Perfluoroheptanoic acid	C7HF13O2	O=C(O)C(F)(F)C(F)(F)C(F)(F)C(F)(F)C(F)(F)C(F)(F)F	375-85-9	M4-PFHpA	0.033-0.082	0.098-0.245	N/A (analyte mix)	Wellington Laboratories Inc.	>98%
DONA_377	NaDONA (ADONA salt)	Sodium 4,8-dioxa-3H-perfluorononanoate	C7HF12NaO4	O=C([O-])C(F)(F)C(F)OC(F)(F)C(F)(F)C(F)(F)OC(F)(F)F.[Na+]	not available	M4-PFHpA	0.031	0.092	958445-44-8	Wellington Laboratories Inc.	>98%
PFHxS_399	PFHxS	Perfluorohexanesulfonic acid	C6HF13O3S	O=S(=O)(O)C(F)(F)C(F)(F)C(F)(F)C(F)(F)C(F)(F)C(F)(F)F	355-46-4	M-PFHxS	0.031-0.232	0.093-0.232	N/A (analyte mix)	Wellington Laboratories Inc.	>98%
8C-PFdiCA_403	C8-PFdiCA	Dodecafluorosuberic acid	C8H2F12O4	O=C(O)C(F)(F)C(F)(F)C(F)(F)C(F)(F)C(F)(F)C(F)(F)C(=O)O	678-45-5	M3HFPO-DA	0.163-0.327	0.49-0.98	678-45-5	ABCR	0.98
EtPFOA_413	EtPFOA	Ethyl perfluorooctanoate	C10H5F15O2	CCOC(=O)C(F)(F)C(F)(F)C(F)(F)C(F)(F)C(F)(F)C(F)(F)C(F)(F)F	3108-24-5	M4-PFHpA	0.032-0.081	0.097-0.243	3108-24-5	Alfa Aesar	0.97
PFOA_413	PFOA	Perfluorooctanoic acid	C8HF15O2	O=C(O)C(F)(F)C(F)(F)C(F)(F)C(F)(F)C(F)(F)C(F)(F)C(F)(F)F	335-67-1	M8-PFOA	0.033-0.163	0.098-0.49	N/A (analyte mix)	Wellington Laboratories Inc.	>98%
6_2 FTS_427	6:2 FTS / FTSA	Sodium 1H,1H,2H,2H-perfluorooctanesulfonate	C8H5F13O3S	O=S(=O)(O)CCC(F)(F)C(F)(F)C(F)(F)C(F)(F)C(F)(F)C(F)(F)F	27619-97-2	M2_6_2 FTS	0.078-0.311	0.233-0.7	27619-94-9	Wellington Laboratories Inc.	>98%
7_3 acid (FHpPA)_441	7:3 Acid	3-Perfluoroheptyl propanoic acid	C7F15(CH2)2COOH	O=C(O)CCC(F)(F)C(F)(F)C(F)(F)C(F)(F)C(F)(F)C(F)(F)C(F)(F)F	812-70-4	M8_2 FTCA	0.033-0.245	0.098-0.735	812-70-4	Wellington Laboratories Inc.	>98%
6_2_PAP_443	6:2PAP	6:2 Fluorotelomer phosphate monoester	C8H6F13O4P	C(COP(=O)(O)O)C(C(C(C(C(C(F)(F)F)(F)F)(F)F)(F)F)(F)F)(F)F	57678-01-0	M2_6_2 PAP	-	-	N/A (sodium salt)	Wellington Laboratories Inc.	>98%
Nafion1_443	Nafion byproduct 1	Perfluoro-3,6-dioxa-4-methyl-7-octene-1-sulfonic acid	C7HF13O5S	O=S(=O)(O)C(F)(F)C(F)(F)OC(F)(C(F)(F)F)C(F)(F)OC(F)=C(F)F	29311-67-9	M4-PFHpA	0.031-0.156	0.093-0.234	29311-67-9	Dr. Ehrenstorfer	0.934
9HPFNA_445	9H-PFNA	9-H-Hexafluorononanoic acid	C9H2F16O2	O=C(O)C(F)(F)C(F)(F)C(F)(F)C(F)(F)C(F)(F)C(F)(F)C(F)(F)C(F)F	76-21-1	M-PFNA	0.032-0.162	0.097-0.485	76-21-1	Fluorochem	0.97
PFHpS_449	PFHpS	Perfluoroheptanesulfonic acid	C7HF15O3S	O=S(=O)(O)C(F)(F)C(F)(F)C(F)(F)C(F)(F)C(F)(F)C(F)(F)C(F)(F)F	375-92-8	M4-PFHpA	0.031-0.156	0.093-0.467	21934-50-9	Wellington Laboratories Inc.	>98%
8_2 FTUCA (FOUEA)_457	8:2 FTUCA	8:2 Fluorotelomer unsaturated carboxylic acid	C7F15CF=CHCOOH	O=C(O)C=C(F)C(F)(F)C(F)(F)C(F)(F)C(F)(F)C(F)(F)C(F)(F)C(F)(F)F	70887-84-2	M6_2 FTCA	0.033-0.163	0.098-0.49	70887-84-2	Wellington Laboratories Inc.	>98%
PFECHS_461	PFECHS	Perfluoro-4-(perfluoroethyl)cyclohexylsulfonic acid	C8HF15O3S	O=S(=O)(O)C1(F)C(F)(F)C(F)(F)C(F)(C(F)(F)C(F)(F)F)C(F)(F)C1(F)F	646-83-3	M8-PFOS	0.03-0.302	0.091-0.905	67584-42-3	Wellington Laboratories Inc.	>98%
PFNA_463	PFNA	Perfluorononanoic acid	C9HF17O2	O=C(O)C(F)(F)C(F)(F)C(F)(F)C(F)(F)C(F)(F)C(F)(F)C(F)(F)C(F)(F)F	375-95-1	M-PFNA	0.033-0.163	0.098-0.49	N/A (analyte mix)	Wellington Laboratories Inc.	>98%
8_2 FTCA_477	8:2 FTCA	8:2 Fluorotelomer carboxylic acid	C8F17CH2COOH	O=C(O)CC(F)(F)C(F)(F)C(F)(F)C(F)(F)C(F)(F)C(F)(F)C(F)(F)C(F)(F)F	27854-31-5	M8_2 FTCA	0.033-0.245	0.098-0.735	27854-31-5	Wellington Laboratories Inc.	>98%
FOSA_498	FOSA	Perfluorooctane sulfonamide	C8F17SO2NH2	NS(=O)(=O)C(F)(F)C(F)(F)C(F)(F)C(F)(F)C(F)(F)C(F)(F)C(F)(F)C(F)(F)F	754-91-6	M8FOSA	0.032-0.158	0.095-0.475	754-91-6	Wellington Laboratories Inc.	>98%
PFOS_499	PFOS	Perfluorooctanesulfonic acid	C8HF17O3S	O=S(=O)(O)C(F)(F)C(F)(F)C(F)(F)C(F)(F)C(F)(F)C(F)(F)C(F)(F)C(F)(F)F	1763-23-1	M8-PFOS	0.031-0.782	0.094-2.347	N/A (analyte mix)	Wellington Laboratories Inc.	>98%
4_4PFPi_501	4:4 PFPiA	C4/C4 Perfluoroalkyl phosphinic acid	C8HF18O2P	O=P(O)(C(F)(F)C(F)(F)C(F)(F)C(F)(F)F)C(F)(F)C(F)(F)C(F)(F)C(F)(F)F	52299-25-9	M-PFDA	0.032	0.095	52299-25-9	TRC	0.95
N-Me-FOSA_512	MeFOSA	N-Methyl perfluorooctane sulfonamide	C8F17SO2NH(CH3)	CNS(=O)(=O)C(F)(F)C(F)(F)C(F)(F)C(F)(F)C(F)(F)C(F)(F)C(F)(F)C(F)(F)F	31506-32-8	d-N-MeFOSA	0.033-0.082	0.098-0.245	31506-32-8	Wellington Laboratories Inc.	>98%
PFDA_513	PFDA	Perfluorodecanoic acid	C10HF19O2	O=C(O)C(F)(F)C(F)(F)C(F)(F)C(F)(F)C(F)(F)C(F)(F)C(F)(F)C(F)(F)C(F)(F)F	335-76-2	M-PFDA	0.033-0.163	0.098-0.49	N/A (analyte mix)	Wellington Laboratories Inc.	>98%
8Cl_PFOS35_515_518	8Cl-PFOS	Sodium 8-chloroperfluoro-1-octanesulfonate	C8HClF16SO3	O=S(=O)(O)C(F)(F)C(F)(F)C(F)(F)C(F)(F)C(F)(F)C(F)(F)C(F)(F)C(F)(F)Cl	777011-38-8	M8-PFOS	0.031-0.157	0.094-0.47	N/A (sodium salt)	Wellington Laboratories Inc.	>98%
N-Et-FOSA_526	EtFOSA	N-Ethyl perfluorooctane sulfonamide	C8F17SO2NH(C2H5)	CCNS(=O)(=O)C(F)(F)C(F)(F)C(F)(F)C(F)(F)C(F)(F)C(F)(F)C(F)(F)C(F)(F)F	4151-50-2	d-N-EtFOSA	0.033	0.098	4151-50-2	Wellington Laboratories Inc.	>98%
8_2 FTS_527	8:2 FTS / FTSA	Sodium 1H,1H,2H,2H-perfluorodecanesulfonate	C10H5F17O3S	O=S(=O)(O)CCC(F)(F)C(F)(F)C(F)(F)C(F)(F)C(F)(F)C(F)(F)C(F)(F)C(F)(F)F	39108-34-4	M2_6_2 FTS	0.031-0.784	0.094-2.352	27619-96-1	Wellington Laboratories Inc.	>98%
DPOSA_527	DPOSA	Capstone A	C13H17F13N2O3S	C[N+](C)([O-])CCCNS(=O)(=O)CCC(F)(F)C(F)(F)C(F)(F)C(F)(F)C(F)(F)C(F)(F)F	80475-32-7	M-PFNA	0.076-0.153	0.229-0.459	80475-32-7	HPC Standards GmbH	0.9994
F53B_9ClPF3ONS_531	F-53B_9Cl-PF3ONS	Potassium 9-chlorohexadecafluoro-3-oxanonane-1-sulfonate	C8ClF16KO4S	O=S(=O)([O-])C(F)(F)C(F)(F)OC(F)(F)C(F)(F)C(F)(F)C(F)(F)C(F)(F)C(F)(F)Cl.[K+]	73606-19-6	M8-PFOS	0.03-0.229	0.091-0.686	73606-19-6	Wellington Laboratories Inc.	>98%
8_2_PAP_543	8:2PAP	8:2 Fluorotelomer phosphate monoester	C10H6F17O4P	C(COP(=O)(O)O)C(C(C(C(C(C(C(C(F)(F)F)(F)F)(F)F)(F)F)(F)F)(F)F)(F)F)(F)F	57678-03-2	M2_8_2 PAP	-	-	N/A (sodium salt)	Wellington Laboratories Inc.	>98%
HPFUdA_545	H-PFUdA	11H-Eicosafluoroundeacnoic acid	C11H2F20O2	O=C(O)C(F)(F)C(F)(F)C(F)(F)C(F)(F)C(F)(F)C(F)(F)C(F)(F)C(F)(F)C(F)(F)C(F)F	1765-48-6	M-PFNA	0.033-0.164	0.099-0.493	1765-48-6	ABCR	0.985
PFNS_549	PFNS	Perfluorononanesulfonic acid	C9HF19O3S	O=S(=O)(O)C(F)(F)C(F)(F)C(F)(F)C(F)(F)C(F)(F)C(F)(F)C(F)(F)C(F)(F)C(F)(F)F	68259-12-1	M8-PFOS	0.031-0.786	0.094-2.357	98789-57-2	Wellington Laboratories Inc.	>98%
FOSAA_556	FOSAA	Perfluorooctane sulfonamidoacetic acid	C8F17SO2NHCH2COOH	O=C(O)CNS(=O)(=O)C(F)(F)C(F)(F)C(F)(F)C(F)(F)C(F)(F)C(F)(F)C(F)(F)C(F)(F)F	2806-24-8	d3-N-Me-FOSAA	0.033-0.245	0.098-0.49	2806-24-8	Wellington Laboratories Inc.	>98%
10_2 FTUCA (FDUEA)_557	10:2 FTUCA	10:2 Fluorotelomer unsaturated carboxylic acid	C9F19CF=CHCOOH	O=C(O)C=C(F)C(F)(F)C(F)(F)C(F)(F)C(F)(F)C(F)(F)C(F)(F)C(F)(F)C(F)(F)C(F)(F)F	70887-94-4	M6_2 FTCA	0.033-0.163	0.098-0.245	70887-94-4	Wellington Laboratories Inc.	>98%
PFUdA_563	PFUnDA	Perfluoroundecanoic acid	C11HF21O2	O=C(O)C(F)(F)C(F)(F)C(F)(F)C(F)(F)C(F)(F)C(F)(F)C(F)(F)C(F)(F)C(F)(F)C(F)(F)F	2058-94-8	M-PFUdA	0.033-0.082	0.098-0.245	N/A (analyte mix)	Wellington Laboratories Inc.	>98%
CDPOS_569	CDPOS	Capstone B	C15H19F13N2O4S	C[N+](C)(CCCNS(=O)(=O)CCC(F)(F)C(F)(F)C(F)(F)C(F)(F)C(F)(F)C(F)(F)F)CC(=O)[O-]	34455-29-3	M-PFNA	0.166-1.664	0.499-4.991	34455-29-3	HPC Standards GmbH	0.9982
N-Me-FOSAA_570	MeFOSAA	N-Methylperfluorooctane sulfonamidoacetic acid	C11H6F17NO4S	CN(CC(=O)O)S(=O)(=O)C(F)(F)C(F)(F)C(F)(F)C(F)(F)C(F)(F)C(F)(F)C(F)(F)C(F)(F)F	2355-31-9	d3-N-Me-FOSAA	0.033-0.163	0.098-0.49	2355-31-9	Wellington Laboratories Inc.	>98%
10_2 FTCA (FDEA)_577	10:2 FTCA	10:2 Fluorotelomer carboxylic acid	C10F21CH2COOH	O=C(O)CC(F)(F)C(F)(F)C(F)(F)C(F)(F)C(F)(F)C(F)(F)C(F)(F)C(F)(F)C(F)(F)C(F)(F)F	53826-13-4	M8_2 FTCA	0.033-0.245	0.098-0.49	53826-13-4	Wellington Laboratories Inc.	>98%
N-Et-FOSAA_584	EtFOSAA	N-Ethylperfluorooctane sulfonamidoacetic acid	C12H8F17NO4S	CCN(CC(=O)O)S(=O)(=O)C(F)(F)C(F)(F)C(F)(F)C(F)(F)C(F)(F)C(F)(F)C(F)(F)C(F)(F)F	2991-50-6	d5-N-Et-FOSAA	0.033-0.245	0.098-0.735	2991-50-6	Wellington Laboratories Inc.	>98%
PFDS_599	PFDS	Perfluorodecanesulfonic acid	C10HF21O3S	O=S(=O)(O)C(F)(F)C(F)(F)C(F)(F)C(F)(F)C(F)(F)C(F)(F)C(F)(F)C(F)(F)C(F)(F)C(F)(F)F	335-77-3	M8-PFOS	0.032-0.236	0.095-0.709	N/A (analyte mix)	Wellington Laboratories Inc.	>98%
PFDoA_613	PFDoDA	Perfluorododecanoic acid	C12HF23O2	O=C(O)C(F)(F)C(F)(F)C(F)(F)C(F)(F)C(F)(F)C(F)(F)C(F)(F)C(F)(F)C(F)(F)C(F)(F)C(F)(F)F	307-55-1	M-PFDoA	0.033-0.082	0.098-0.245	N/A (analyte mix)	Wellington Laboratories Inc.	>98%
N-Me-FOSE_ac_616	MeFOSE	N-Methyl perfluorooctane sulfonamidoethanol	C8F17SO2N(CH3)CH2CH2OH	CN(CCO)S(=O)(=O)C(F)(F)C(F)(F)C(F)(F)C(F)(F)C(F)(F)C(F)(F)C(F)(F)C(F)(F)F	24448-09-7	d7-N-MeFOSE	0.033-0.245	0.098-0.735	24448-09-7	Wellington Laboratories Inc.	>98%
10_2 FTS_627	10:2 FTS / FTSA	Sodium 1H,1H,2H,2H-perfluorododecanesulfonate	C12H5F21O3S	O=S(=O)(O)CCC(F)(F)C(F)(F)C(F)(F)C(F)(F)C(F)(F)C(F)(F)C(F)(F)C(F)(F)C(F)(F)C(F)(F)F	120226-60-0	M2_6_2 FTS	0.158-0.237	0.473-0.71	108026-35-3	Wellington Laboratories Inc.	>98%
N-Et-FOSE_ac_630	EtFOSE	N-Ethyl perfluorooctane sulfonamidoethanol	C8F17SO2N(CH2CH3)CH2CH2OH	CCN(CCO)S(=O)(=O)C(F)(F)C(F)(F)C(F)(F)C(F)(F)C(F)(F)C(F)(F)C(F)(F)C(F)(F)F	1691-99-2	d9-N-EtFOSE	0.033-0.245	0.098-0.735	1691-99-2	Wellington Laboratories Inc.	>98%
F53B_11ClPF3OUdS_631	F-53B_11Cl-PF3OUdS	Potassium 11-chloroeicosafluoro-3-oxaundecane-1-sulfonate	C10ClF20KO4S	O=S(=O)([O-])C(F)(F)C(F)(F)OC(F)(F)C(F)(F)C(F)(F)C(F)(F)C(F)(F)C(F)(F)C(F)(F)C(F)(F)Cl.[K+]	83329-89-9	M8-PFOS	0.031-1.541	0.092-4.622	83329-89-9	Wellington Laboratories Inc.	>98%
PFUdS_649	PFUdS	Perfluoroundecane sulfonic acid	C11HF23O3S	C(C(C(C(C(C(F)(F)F)(F)F)(F)F)(F)F)(F)F)(C(C(C(C(C(F)(F)S(=O)(=O)O)(F)F)(F)F)(F)F)(F)F)(F)F	749786-16-1	M-PFUdA	0.032-0.158	0.095-0.474	441296-91-9	Wellington Laboratories Inc.	>98%
PFTrDA_663	PFTrDA	Perfluorotridecanoic acid	C13HF25O2	O=C(O)C(F)(F)C(F)(F)C(F)(F)C(F)(F)C(F)(F)C(F)(F)C(F)(F)C(F)(F)C(F)(F)C(F)(F)C(F)(F)C(F)(F)F	72629-94-8	M-PFDoA	0.033-0.245	0.098-0.245	N/A (analyte mix)	Wellington Laboratories Inc.	>98%
PFDoS_699	PFDoS	Perfluorododecanesulfonic acid	C12HF25O3S	O=S(=O)(O)C(F)(F)C(F)(F)C(F)(F)C(F)(F)C(F)(F)C(F)(F)C(F)(F)C(F)(F)C(F)(F)C(F)(F)C(F)(F)C(F)(F)F	79780-39-5	M-PFDoA	0.032-0.079	0.095-0.237	1260224-54-1	Wellington Laboratories Inc.	>98%
6_6PFPi_701	6:6 PFPiA	C6/C6 Perfluoroalkyl phosphinic acid	C12HF26O2P	O=P(O)(C(F)(F)C(F)(F)C(F)(F)C(F)(F)C(F)(F)C(F)(F)F)C(F)(F)C(F)(F)C(F)(F)C(F)(F)C(F)(F)C(F)(F)F	40143-77-9	M-PFDoA	0.032-0.158	0.095-0.475	70609-44-8	Wellington Laboratories Inc.	>98%
PFTeDA_713	PFTeDA	Perfluorotetradecanoic acid	C14HF27O2	O=C(O)C(F)(F)C(F)(F)C(F)(F)C(F)(F)C(F)(F)C(F)(F)C(F)(F)C(F)(F)C(F)(F)C(F)(F)C(F)(F)C(F)(F)C(F)(F)F	376-06-7	M-PFDoA	0.033-0.082	0.098-0.245	N/A (analyte mix)	Wellington Laboratories Inc.	>98%
PFTrDS_749	PFTrDS	Perfluorotridecanesulfonic acid	C13HF27O3S	C(C(C(C(C(C(C(F)(F)F)(F)F)(F)F)(F)F)(F)F)(F)F)(C(C(C(C(C(C(F)(F)S(=O)(=O)O)(F)F)(F)F)(F)F)(F)F)(F)F)(F)F	791563-89-8	M-PFDoA	0.032-0.079	0.095-0.238	174675-49-1	Wellington Laboratories Inc.	>98%
PFPeDA_763	PFPeDA	Perfluoropentadecanoic acid	C15HF29O2	O=C(O)C(F)(F)C(F)(F)C(F)(F)C(F)(F)C(F)(F)C(F)(F)C(F)(F)C(F)(F)C(F)(F)C(F)(F)C(F)(F)C(F)(F)C(F)(F)C(F)(F)F	141074-63-7	M-PFDoA	-	-	-	-	-
6_2_DiPAP_789	6:2 diPAP	6:2 Fluorotelomer phosphate diester	C16H9F26O4P	O=P(O)(OCCC(F)(F)C(F)(F)C(F)(F)C(F)(F)C(F)(F)C(F)(F)F)OCCC(F)(F)C(F)(F)C(F)(F)C(F)(F)C(F)(F)C(F)(F)F	57677-95-9	M4_6_2 DiPAP	0.032-0.159	0.095-0.477	N/A (sodium salt)	Wellington Laboratories Inc.	>98%
6_8PFPi_801	6:8 PFPiA	C6/C8 Perfluoroalkyl phosphinic acid	C14HF30O2P	O=P(O)(C(F)(F)C(F)(F)C(F)(F)C(F)(F)C(F)(F)C(F)(F)F)C(F)(F)C(F)(F)C(F)(F)C(F)(F)C(F)(F)C(F)(F)C(F)(F)C(F)(F)F	610800-34-5	M-PFDoA	0.032-0.318	0.095-0.954	N/A (sodium salt)	Wellington Laboratories Inc.	>98%
PFHxDA_812	PFHxDA	Perfluorohexadecanoic acid	C16HF31O2	O=C(O)C(F)(F)C(F)(F)C(F)(F)C(F)(F)C(F)(F)C(F)(F)C(F)(F)C(F)(F)C(F)(F)C(F)(F)C(F)(F)C(F)(F)C(F)(F)C(F)(F)C(F)(F)F	67905-19-5	M-PFDoA	0.033-0.082	0.098-0.245	N/A (analyte mix)	Wellington Laboratories Inc.	>98%
6_2_8_2_DiPAP_889	6:2/8:2 diPAP	6:2/8:2 Fluorotelomer phosphate diester	C18H9F30O4P	O=P(O)(OCCC(F)(F)C(F)(F)C(F)(F)C(F)(F)C(F)(F)C(F)(F)F)OCCC(F)(F)C(F)(F)C(F)(F)C(F)(F)C(F)(F)C(F)(F)C(F)(F)C(F)(F)F	943913-15-3	M4_8_2 DiPAP	0.032-0.319	0.096-0.956	N/A (sodium salt)	Wellington Laboratories Inc.	>98%
8_8PFPi_901	8:8 PFPiA	C8/C8 Perfluoroalkyl phosphinic acid	C16HF34O2P	O=P(O)(C(F)(F)C(F)(F)C(F)(F)C(F)(F)C(F)(F)C(F)(F)C(F)(F)C(F)(F)F)C(F)(F)C(F)(F)C(F)(F)C(F)(F)C(F)(F)C(F)(F)C(F)(F)C(F)(F)F	40143-79-1	M-PFDoA	0.032-0.319	0.096-0.478	500776-69-2	Wellington Laboratories Inc.	>98%
PFODA_913	PFODA	Perfluorooctadecanoic acid	C18HF35O2	O=C(O)C(F)(F)C(F)(F)C(F)(F)C(F)(F)C(F)(F)C(F)(F)C(F)(F)C(F)(F)C(F)(F)C(F)(F)C(F)(F)C(F)(F)C(F)(F)C(F)(F)C(F)(F)C(F)(F)C(F)(F)F	16517-11-6	M-PFDoA	0.033-0.163	0.098-0.49	N/A (analyte mix)	Wellington Laboratories Inc.	>98%
8_2 DiPAP_989	8:2 diPAP	8:2 Fluorotelomer phosphate diester	C20H9F34O4P	O=P(O)(OCCC(F)(F)C(F)(F)C(F)(F)C(F)(F)C(F)(F)C(F)(F)C(F)(F)C(F)(F)F)OCCC(F)(F)C(F)(F)C(F)(F)C(F)(F)C(F)(F)C(F)(F)C(F)(F)C(F)(F)F	678-41-1	M4_8_2 DiPAP	0.032-0.16	0.096-0.479	N/A (sodium salt)	Wellington Laboratories Inc.	>98%
10_2_DiPAP_1189	10:2 diPAP	10:2 Fluorotelomer phosphate diester	C24H9F42O4P	O=P(O)(OCCC(F)(F)C(F)(F)C(F)(F)C(F)(F)C(F)(F)C(F)(F)C(F)(F)C(F)(F)C(F)(F)C(F)(F)F)OCCC(F)(F)C(F)(F)C(F)(F)C(F)(F)C(F)(F)C(F)(F)C(F)(F)C(F)(F)C(F)(F)C(F)(F)F	1895-26-7	M4_8_2 DiPAP	0.078-0.234	0.234-0.703	120433-74-1	Chiron AS	0.956
DiSAmPAP_1202	diSAmPAP	1-Octanesulfonamide, N,N'-[phosphinicobis(oxy-2,1-ethanediyl)]bis[N-ethyl-1,1,2,2,3,3,4,4,5,5,6,6,7,7,8,8,8-heptadecafluoro-	C24H19F34N2O8PS2	CCN(CCOP(=O)(O)OCCN(CC)S(=O)(=O)C(F)(F)C(F)(F)C(F)(F)C(F)(F)C(F)(F)C(F)(F)C(F)(F)C(F)(F)F)S(=O)(=O)C(F)(F)C(F)(F)C(F)(F)C(F)(F)C(F)(F)C(F)(F)C(F)(F)C(F)(F)F	2965-52-8	M4_8_2 DiPAP	0.032-0.321	0.096-0.481	N/A (sodium salt)	Wellington Laboratories Inc.	>98%
UFZ-ID-091_TFA	TFA	Trifluoroacetic acid	C2HF3O2	OC(=O)C(F)(F)F	76-05-1	-	0.333-3.333	1-10	76-05-1	Biosolve BV	99.95-100.1%
UFZ-ID-026_TFMSA	TFMSA	Trifluoromethanesulfonic acid	CHF3O3S	OS(=O)(=O)C(F)(F)F	1493-13-6	-	0.033-0.1	0.1-0.3	1493-13-6	Sigma-Aldrich	>99%

## Sheet: S2- Internal Standards
Name in method	Acronym	Name	CAS	SMILES	supplier	purity
M-PFBA_217	MPFBA	Perfluoro-n-(1,2,3,4-13C4)butanoic acid	1017281-29-6	O=[13C](O)[13C](F)(F)[13C](F)(F)[13C](F)(F)F	Wellington Laboratories Inc.	>98%
M3-PFPeA_266	M3PFPeA	Perfluoro-n-(3,4,5-13C3)pentanoic acid	N/A	C(=O)(C([13C]([13C]([13C](F)(F)F)(F)F)(F)F)(F)F)O	Wellington Laboratories Inc.	>98%
M3HFPO-DA_287	M3HFPO-DA	2,3,3,3-Tetrafluoro-2-(1,1,2,2,3,3,3-heptafluoropropoxy)-13C3-propanoic acid	N/A	[13C](=O)([13C]([13C](F)(F)F)(OC(C(C(F)(F)F)(F)F)(F)F)F)O	Wellington Laboratories Inc.	>98%
M-PFHxA_315	MPFHxA	Perfluoro-n-(1,2-13C2)hexanoic acid	960315-47-3	O=[13C](O)[13C](F)(F)C(F)(F)C(F)(F)C(F)(F)C(F)(F)F	Wellington Laboratories Inc.	>98%
M 6_2 FTUCA_359	MFHUEA (M6:2 FTUCA)	2H-Perfluoro-(1,2-13C2)-2-octenoic acid	872398-78-2	[13CH](=C(C(C(C(C(C(F)(F)F)(F)F)(F)F)(F)F)(F)F)F)[13C](=O)O	Wellington Laboratories Inc.	>98%
M4-PFHpA_367	M4PFHpA	Perfluoro-n-(1,2,3,4-13C4)heptanioc acid	2328024-55-9	[13C](=O)([13C]([13C]([13C](C(C(C(F)(F)F)(F)F)(F)F)(F)F)(F)F)(F)F)O	Wellington Laboratories Inc.	>98%
M-PFHxS_403	MPFHxS	Sodium-perfluoro-1-hexane(18O2)sulfonate	N/A	C(C(C(C(F)(F)S(=[18O])(=[18O])[O-])(F)F)(F)F)(C(C(F)(F)F)(F)F)(F)F.[Na+]	Wellington Laboratories Inc.	>98%
M-PFOA_417	MPFOA	Perfluoro-n-(1,2,3,4-13C4)octanoic acid	N/A	[13C](=O)([13C]([13C]([13C](C(C(C(C(F)(F)F)(F)F)(F)F)(F)F)(F)F)(F)F)(F)F)O	Wellington Laboratories Inc.	>98%
M8-PFOA_421	M8PFOA	Perfluoro-n-(13C8)octanoic acid	1350614-84-4	[13C](=O)([13C]([13C]([13C]([13C]([13C]([13C]([13C](F)(F)F)(F)F)(F)F)(F)F)(F)F)(F)F)(F)F)O	Wellington Laboratories Inc.	0.979
M2_6_2 FTS_429	M2-6:2 FTS	Sodium 1H,1H,2H,2H-perfluoro-(1,2-13C2)octanesulfonate	2708218-89-5	[13CH2]([13CH2]S(=O)(=O)[O-])C(C(C(C(C(C(F)(F)F)(F)F)(F)F)(F)F)(F)F)(F)F.[Na+]	Wellington Laboratories Inc.	>98%
M2_6_2_PAP_445	M2-6:2 PAP	Sodium 1H,1H,2H,2H-[1,2-13C2]perfluorooctylphosphate	N/A		Wellington Laboratories Inc.	>98%
M-PFNA_468	MPFNA	Perfluoro-n-(1,2,3,4,5-13C5)nonanoic acid	960315-49-5	[13C](=O)([13C]([13C]([13C]([13C](C(C(C(C(F)(F)F)(F)F)(F)F)(F)F)(F)F)(F)F)(F)F)(F)F)O	Wellington Laboratories Inc.	>98%
M 8_2 FTCA_479	MFOEA (M8:2 FTCA)	2H-Perfluorooctyl-(1,2-13C2)ethanoic acid	872398-76-0	O=[13C](O)[13CH2]C(F)(F)C(F)(F)C(F)(F)C(F)(F)C(F)(F)C(F)(F)C(F)(F)C(F)(F)F	Wellington Laboratories Inc.	>98%
M-PFOS_503	MPFOS	Sodium perfluoro-1-(13C4)octanesulfonate	960315-53-1	C(C(C(F)(F)F)(F)F)(C([13C]([13C]([13C]([13C](F)(F)S(=O)(=O)[O-])(F)F)(F)F)(F)F)(F)F)(F)F.[Na+]	Wellington Laboratories Inc.	>98%
M8-FOSA_506	M8FOSA-I	Perfluoro-1-(13C8)octanesulfonamide	N/A	[13C]([13C]([13C]([13C]([13C](F)(F)S(=O)(=O)N)(F)F)(F)F)(F)F)([13C]([13C]([13C](F)(F)F)(F)F)(F)F)(F)F	Wellington Laboratories Inc.	>98%
M8-PFOS_507	M8PFOS	Sodium perfluoro-1-(13C8)octanesulfonate	2522762-16-7	[13C]([13C]([13C]([13C]([13C](F)(F)S(=O)(=O)[O-])(F)F)(F)F)(F)F)([13C]([13C]([13C](F)(F)F)(F)F)(F)F)(F)F.[Na+]	Wellington Laboratories Inc.	>97%
d-N-MeFOSA_515	d-N-MeFOSA-M	N-methyl-d3-perfluoro-1-octanesulfonamide	936109-37-4	[2H]C([2H])([2H])NS(=O)(=O)C(F)(F)C(F)(F)C(F)(F)C(F)(F)C(F)(F)C(F)(F)C(F)(F)C(F)(F)F	Wellington Laboratories Inc.	>98%
M-PFDA_515	MPFDA	Perfluoro-n-(1,2-13C2)decanoic acid	960315-50-8	O=[13C](O)[13C](F)(F)C(F)(F)C(F)(F)C(F)(F)C(F)(F)C(F)(F)C(F)(F)C(F)(F)C(F)(F)F	Wellington Laboratories Inc.	>98%
d-N-Et-FOSA_531	d-N-EtFOSA-M	N-ethyl-d5-perfluoro-1-octanesulfonamide	936109-40-9	[2H]C([2H])([2H])C([2H])([2H])NS(=O)(=O)C(F)(F)C(F)(F)C(F)(F)C(F)(F)C(F)(F)C(F)(F)C(F)(F)C(F)(F)F	Wellington Laboratories Inc.	>98%
M2_8_2_PAP_549	M2-8:2 PAP	Sodium 1H,1H,2H,2H-[1,2-13C2]perfluorodecylphosphate	N/A		Wellington Laboratories Inc.	>98%
M-PFUdA_565	MPFUdA	Perfluoro-n-(1,2-13C2)undecanoic acid	960315-51-9	O=[13C](O)[13C](F)(F)C(F)(F)C(F)(F)C(F)(F)C(F)(F)C(F)(F)C(F)(F)C(F)(F)C(F)(F)C(F)(F)F	Wellington Laboratories Inc.	>98%
d3-N-Me-FOSAA_573	d3-N-MeFOSAA	N-methyl-d3-perfluoro-1-octanesulfonamidoacetic acid	N/A	[2H]C([2H])([2H])N(CC(=O)O)S(=O)(=O)C(F)(F)C(F)(F)C(F)(F)C(F)(F)C(F)(F)C(F)(F)C(F)(F)C(F)(F)F	Wellington Laboratories Inc.	>98%
d5-N-Et-FOSAA_573	d5-N-EtFOSAA	N-ethyl-d5-perfluoro-1-octanesulfonamidoacetic acid	1265205-97-7	[2H]C([2H])([2H])C([2H])([2H])N(CC(=O)O)S(=O)(=O)C(F)(F)C(F)(F)C(F)(F)C(F)(F)C(F)(F)C(F)(F)C(F)(F)C(F)(F)F	Wellington Laboratories Inc.	>98%
M-PFDoA_615	MPFDoA	Perfluoro-n-(1,2-13C2)dodecanoic acid	960315-52-0	[13C](=O)([13C](C(C(C(C(C(C(C(C(C(C(F)(F)F)(F)F)(F)F)(F)F)(F)F)(F)F)(F)F)(F)F)(F)F)(F)F)(F)F)O	Wellington Laboratories Inc.	>98%
d7-N-MeFOSE_ac_623	d7-N-MeFOSE-M	2-(N-methyl-d3-perfluoro-1-octanesulfonamido)-ethan-d4-ol	1265205-95-5	[2H]C([2H])([2H])N(C([2H])([2H])C([2H])([2H])O)S(=O)(=O)C(F)(F)C(F)(F)C(F)(F)C(F)(F)C(F)(F)C(F)(F)C(F)(F)C(F)(F)F	Wellington Laboratories Inc.	>98%
d9-N-Et-FOSE_ac_639	d9-N-EtFOSE-M	2-(N-ethyl-d5-perfluoro-1-octanesulfonamido)-ethan-d4-ol	1265205-96-6	[2H]C([2H])([2H])C([2H])([2H])N(C([2H])([2H])C([2H])([2H])O)S(=O)(=O)C(F)(F)C(F)(F)C(F)(F)C(F)(F)C(F)(F)C(F)(F)C(F)(F)C(F)(F)F	Wellington Laboratories Inc.	>98%
M4 6_2 DiPAP_793	M4-6:2 DiPAP	Sodium bis(1H,1H,2H,2H-[1,2-13C2]perfluorooctyl) phosphate	N/A	[13CH2]([13CH2]OP(=O)([O-])O[13CH2][13CH2]C(C(C(C(C(C(F)(F)F)(F)F)(F)F)(F)F)(F)F)(F)F)C(C(C(C(C(C(F)(F)F)(F)F)(F)F)(F)F)(F)F)(F)F.[Na+]	Wellington Laboratories Inc.	>98%
M4 8_2 DiPAP_993	M4-8:2 DiPAP	Sodium bis(1H,1H,2H,2H-[1,2-13C2]perfluorodecyl) phosphate	N/A	[13CH2]([13CH2]OP(=O)([O-])O[13CH2][13CH2]C(C(C(C(C(C(C(C(F)(F)F)(F)F)(F)F)(F)F)(F)F)(F)F)(F)F)(F)F)C(C(C(C(C(C(C(C(F)(F)F)(F)F)(F)F)(F)F)(F)F)(F)F)(F)F)(F)F.[Na+]	Wellington Laboratories Inc.	>98%

## Sheet: S3 - Coordinates of Locations
Sample Type	Sample description	Longitude	Latitude
German Bight	DE-Bucht-08	54.1267	8.8151
German Bight	DE-Bucht-09	54.2297	8.2212
German Bight	DE-Bucht-12	54.6280	8.1099
German Bight	DE-Bucht14	54.2245	8.4630
German Bight	DE-Bucht-15	54.1932	7.8803
Tidal Area	TideElbe-03	53.9264	8.6596
Tidal Area	TideElbe-05	53.8375	8.8074
Tidal Area	TideElbe-07	53.8624	9.0499
Tidal Area	TideElbe-09	53.8420	9.3298
Tidal Area	TideElbe-11	53.7360	9.4293
Tidal Area	TideElbe-13	53.6182	9.5488
Tidal Area	TideElbe-15	53.5604	9.7508
Tidal Area	TideElbe-17	53.5419	9.9473
Tidal Area	TideElbe-19	53.4560	10.0762
Tributary	Orlice	50.206	15.8286
Tributary	Jizera	50.1841	14.731
Tributary	Vltava	50.3195	14.45
Tributary	Ohre	50.5286	14.1381
Tributary	Bilina	50.6577	14.0437
Tributary	Ploucnice	50.7756	14.2176
Tributary	Weißeritz	51.063	13.6872
Tributary	Schwarze Elster	51.823	12.839
Tributary	Mulde	51.8737	12.2458
Tributary	Saale	51.977	11.886
Tributary	Havel	52.9081	11.8795
Tributary	Milde-Biese-Aland	53.0347	11.5647
Tributary	Elde	53.1456	11.2644
Tributary	Jeetzel	53.148	11.0501
Tributary	Sude	53.3726	10.7036
Tributary	Ilmenau	53.3935	10.1785
WWTP	Vrchlabi	50.5922	15.6137
WWTP	Pardubice	50.0459	15.6944
WWTP	Neratovice	50.2796	14.5238
WWTP	Dresden-Kaditz	51.0716	13.6742
WWTP	Meißen	51.1896	13.4265
WWTP	Riesa	51.3233	13.29
WWTP	Torgau	51.5694	13.0059
WWTP	Wittenberg	51.8661	12.5825
WWTP	Dessau	51.86	12.2104
WWTP	Magdeburg-Gerwisch	52.1854	11.7338
WWTP	Hamburg	53.5385	9.93821
WWTP	Hetlingen	53.6031	9.62229
Elbe, Germany	Schmilka	50.8932	14.2277
Elbe, Germany	Dresden	51.0547	13.7473
Elbe, Germany	Zehren	51.203	13.411
Elbe, Germany	Riesa	51.3109	13.2957
Elbe, Germany	Torgau	51.5581	13.0115
Elbe, Germany	Dommitzsch	51.649	12.8945
Elbe, Germany	Wittenberg	51.8658	12.5809
Elbe, Germany	Roßlau	51.86	12.211
Elbe, Germany	Breitenhagen	51.957	11.913
Elbe, Germany	Westerhüsen	52.0673	11.6816
Elbe, Germany	Magdeburg	52.1287	11.6446
Elbe, Germany	Rogätz	52.334	11.813
Elbe, Germany	Tangermünde	52.5396	11.9815
Elbe, Germany	Werben	52.8374	12.0417
Elbe, Germany	Wittenberge	52.9875	11.7523
Elbe, Germany	Schnackenburg	53.0481	11.5572
Elbe, Germany	Dömitz	53.1345	11.2508
Elbe, Germany	Neu Darchau	53.234	10.8992
Elbe, Germany	Lauenburg	53.3701	10.5483
Elbe, Germany	Geesthacht	53.4302	10.3507
Elbe Czech Republic	Spindleruv Mlyn	50.736	15.6084
Elbe Czech Republic	Verdek	50.4444	15.7932
Elbe Czech Republic	Nemcice	50.0969	15.8039
Elbe Czech Republic	Valy	50.0324	15.6175
Elbe Czech Republic	Kostelec	50.2377	14.5931
Elbe Czech Republic	Obristvi	50.2959	14.482
Elbe Czech Republic	Melnik	50.3528	14.4687
Elbe Czech Republic	Strekov	50.6396	14.0489
Elbe Czech Republic	Hrensko	50.8751	14.2355

## Sheet: S4- Matrix Effects and Recovery
Acronym	Rel. Recovery River (%)	Rel. Recovery Effluent (%)	Rel. Recovery Influent (%)	Rel. Recovery Tidal Area (%)	Rel. Recovery German Bight (%)	Abs. Recovery River (%)	Abs. Recovery Effluent (%)	Abs. Recovery Influent (%)	Abs. Recovery Tidal Area (%)	Abs. Recovery German Bight (%)	Matrix effect River (%)	Matrix effect Effluent (%)	Matrix effect Influent (%)	Matrix effect Tidal Area (%)	Matrix effect German Bight (%)
PFEtS	69.4838	59.1916	105.537	251.564	139.401	82.7978	59.0857	128.599	149.7	51.1564	78.0684	56.6099	109.129	294.425	146.248
PFBA	89.532	85.4088	85.7572	103.672	115.861	93.5127	70.8635	75.607	64.9588	31.9723	90.3639	75.6924	71.1261	261.632	196.657
PF4OPeA	101.576	107.895	101.15	237.673	245.516	111.118	96.9121	104.714	115.783	78.0577	111.316	99.0765	101.489	198.427	166.684
C5-PFdiCA	-	-	-	-	-	-	-	-	-	-	-	-	-	-	-
"3oxoNphenbut"	7.92421	3.02667	24.8463	10.8842	6.62596	6.46136	1.29011	2.65727	11.4848	8.87911	73.8962	5.92636	13.4206	56.3314	52.381
H-PFPeA	124.385	124.249	100.097	142.461	100.16	131.243	101.378	114.287	196.215	158.172	123.211	99.9497	107.978	224.67	217.564
PFPrS	85.3749	85.9686	94.4975	206.078	208.307	133.571	117.316	129.512	225.667	198.895	128.653	113.962	123.815	231.246	217.637
HFPO-TrA	-	-	-	-	-	-	-	-	-	-	-	-	-	-	-
PFPeA	85.3619	78.6007	70.2023	110.15	106.272	95.8407	68.2081	97.2405	161.774	154.495	92.1261	70.2028	89.4887	167.555	167.107
5Cl-PFPeA	99.5874	103.538	111.846	122.78	86.8604	98.466	80.6193	112.401	164.794	149.507	100.987	77.115	103.622	165.33	159.812
PF5OHxA	94.4449	81.283	114.568	137.039	161.924	100.939	72.8906	106.948	119.546	115.218	99.0211	73.7826	98.7687	123.457	123.464
NTf2	106.546	127.435	104.344	176.305	159.899	109.427	105.222	121.006	238.543	229.59	101.72	102.043	107.291	244.444	253.656
HFPO-DA / GenX	82.9449	87.215	94.1701	104.374	99.1197	96.857	87.2143	94.7255	85.0433	80.027	94.8122	89.8561	84.5516	88.5101	91.0254
6:2 FTCA	87.9259	96.0333	138.554	152.499	164.05	132.501	122.506	111.546	104.952	83.6165	147.244	119.656	138.3	106.285	91.6141
36OPFHpA	84.4034	48.0952	47.2585	100.327	113.239	94.6523	45.2683	38.138	82.5054	75.6638	89.5625	48.6827	40.0128	85.9322	74.2846
MSHFBA	-	-	-	-	-	-	-	-	-	-	-	-	-	-	-
FBSA	15.4707	28.5585	21.3469	68.1687	72.8871	20.905	29.8103	26.7782	58.502	56.096	117.291	91.9328	120.24	68.5589	59.1051
PFBS	76.0634	66.5109	104.022	179.552	168.011	124.809	98.7191	131.836	193.781	164.115	114.615	91.9911	119.786	201.35	185.517
PFHxA	88.3068	91.9878	104.471	110.162	100.785	105.785	88.4826	115.847	87.5033	77.5944	99.0933	90.5542	105.87	85.5279	83.0916
PFEESA	95.2579	107.761	146.158	153.728	143.903	142.26	113.331	166.24	158.912	124.765	144.325	109.663	156.599	150.628	135.241
4:2 FTS / FTSA	93.0573	77.4669	120.621	217.281	128.439	339.289	261.564	345.434	227.433	89.353	317.415	256.154	342.128	222.718	121.835
5:3 Acid	60.6524	68.468	69.8639	117.188	147.622	89.1538	91.4476	57.2648	84.1899	79.1201	137.223	114.015	128.72	92.932	88.0573
H-PFHpA	91.6088	74.9517	98.4558	127.747	132.558	107.913	77.6461	109.805	103.438	86.3899	103.883	79.7464	101.238	104.298	94.3282
PFPeS	108.635	125.538	137.617	133.877	122.542	115.979	119.871	133.716	124.055	94.0585	113.458	126.728	120.075	123.924	103.534
HFPO-TeA	102.232	71.8042	136.211	106.368	102.324	85.2851	56	62.5048	26.8993	18.7242	73.5897	52.7255	51.9429	68.9478	67.8781
6:2 FTUCA	77.6755	86.1993	34.8435	86.2027	90.068	124.992	109.851	103.681	85.8026	73.1635	142.4	114.058	128.261	85.0639	80.3197
PFHpA	89.6177	85.2007	91.2225	111.097	101.336	106.647	88.7122	116.003	79.3462	69.1304	103.468	91.8368	110.907	81.5822	77.2326
NaDONA (ADONA salt)	85.1691	86.2567	83.3883	112.584	107.76	108.656	94.1171	115.857	89.0024	80.397	106.04	97.2771	105.34	91.4353	88.6442
PFHxS	87.0697	87.3273	101.54	97.9098	98.773	137.541	115.299	122.13	101.17	82.4589	128.561	123.082	117.282	105.478	90.8345
C8-PFdiCA	0.521088	0.527891	n.a.	-	-	0.418835	0.738235	n.a.	-	-	0.37304	0.667368	n.a.	217.313	157.764
EtPFOA	118.458	117.974	141.203	115.265	111.68	147.243	125.275	175.691	94.7962	76.5358	121.904	110.359	127.708	101.35	99.7438
PFOA	121.755	113.295	126.347	119.61	118.962	149.633	125.889	168.932	90.4157	76.0297	125.168	108.656	125.923	99.5403	96.4154
6:2 FTS / FTSA	88.2081	86.2088	138.284	133.595	107.244	283.87	292.696	494.168	143.865	71.0235	257.708	281.595	459.759	118.957	84.2632
7:3 Acid	63.1265	75.4565	84.4286	103.37	129.049	89.2983	103.636	72.614	74.1308	66.0459	120.403	128.337	103.373	78.457	79.2317
6:2PAP	-	-	-	-	-	-	-	-	-	-	-	-	-	-	-
Nafion byproduct 1	91.1535	101.546	92.6053	3.5232	3.96717	106.923	102.572	127.926	2.97529	2.7269	122.259	112.072	119.76	106.832	95.3237
9H-PFNA	107.196	100.644	125.498	129.887	109.843	127.833	113.487	160.428	89.389	61.8271	123.381	124.402	143.764	87.2137	69.1989
PFHpS	111.417	115.449	109.168	114.428	103.305	130.858	119.389	147.022	101.682	70.803	103.499	123.493	117.375	96.4833	89.0363
8:2 FTUCA	79.0456	86.5748	37.9252	65.049	68.5891	118.615	110.409	117.22	65.572	54.7409	126.087	117.944	122.75	67.5555	63.6384
PFECHS	95.4116	76.5047	91.1916	144.242	123.825	122.526	107.914	111.721	108.278	84.2746	116.246	120.039	96.1538	106.027	96.9182
PFNA	90.2156	89.5878	97.7184	105.389	100.248	109.803	102.286	129.372	65.5523	54.411	104.55	107.089	110.651	67.5968	63.9616
8:2 FTCA	89.0565	81.6075	148.293	99.1429	109.125	131.672	107.952	103.063	65.6813	52.6073	134.368	122.669	104.74	65.4057	62.8325
FOSA	103.134	93.7631	110.657	109.253	105.269	46.3698	55.1726	77.3228	40.0088	34.4173	106.707	117.95	103.728	45.7384	37.8981
PFOS	96.8083	81.3145	113.02	121.703	109.91	121.361	103.415	104.524	93.27	73.3427	119.897	109.44	85.2543	98.3187	93.1545
4:4 PFPiA	39.7418	38.9081	92.3255	150.335	181.26	107.684	102.545	109.753	96.5828	88.8679	106.929	103.736	94.7821	97.4063	97.0345
MeFOSA	111.382	108.601	119.163	108.699	97.9605	2.77088	5.77599	6.27216	45.6951	36.0909	86.7454	99.2088	41.4976	78.0087	77.3333
PFDA	93.7952	91.9639	96.2975	109.37	98.9143	106.832	107.288	114.006	56.5799	42.3718	96.6774	114.106	92.1637	62.9014	60.55
8Cl-PFOS	95.4854	86.8275	101.76	82.1641	80.3075	121.032	117.866	112.919	62.7314	47.2446	115.423	121.449	90.2171	76.264	72.9333
EtFOSA	101.351	105.233	77	105.082	92.9469	3.40817	6.8939	4.45309	39.0657	28.6796	75.4544	95.3251	32.5555	78.8304	78.2915
8:2 FTS / FTSA	41.1175	42.033	80.1091	71.2188	76.6199	157.924	151.52	384.467	69.6936	45.7839	155.886	175.544	297.062	80.7984	80.3758
DPOSA	83.8644	78.9298	78.735	115.661	121.711	106.017	101.766	111.833	79.3051	69.576	104.07	111.477	100.585	79.8469	83.7219
F-53B_9Cl-PF3ONS	90.1776	91.5385	90.5659	92.8397	78.6162	119.1	110.238	94.9722	73.2644	51.1715	116.037	117.457	80.4708	86.0835	79.6619
8:2PAP	-	-	-	-	-	-	-	-	-	-	-	-	-	-	-
H-PFUdA	109.11	114.866	117.942	82.289	75.2095	126.768	126.22	140.796	53.0794	37.1206	117.634	135.11	120.365	59.5632	55.6401
PFNS	87.9255	77.6111	71.7936	73.1172	58.5939	111.79	101.567	78.694	55.2116	36.2137	102.526	105.262	56.2601	73.8637	74.1023
FOSAA	105.248	113.706	80.051	-	-	126.552	110.867	69.795	-	-	132.709	128.259	58.2637	-	-
10:2 FTUCA	61.1857	72.6891	28.5918	36.9864	30.7435	101.71	93.5303	91.3005	40.9105	23.8703	106.925	99.928	78.2735	53.504	49.7188
PFUnDA	92.6837	88.6823	100.893	105.214	99.683	103.206	87.9078	82.3709	40.5072	26.3935	95.8005	92.6968	61.8894	57.233	54.1427
CDPOS	61.2796	59.2253	72.3502	113.291	122.645	75.0006	68.1088	121.089	83.8788	61.9145	72.9512	75.4792	90.5611	76.8806	90.2409
MeFOSAA	92.4585	96.9626	111.714	122.797	95.4476	105.211	95.9204	108.478	43.9021	26.2728	101.301	99.3342	69.5975	54.9471	51.7023
10:2 FTCA	61.368	68.034	84.7619	52.4517	43.8109	94.9857	83.3989	61.5697	40.1678	21.7865	100.889	98.3477	44.6982	50.336	45.7236
EtFOSAA	103.439	91.3299	100.68	32.1521	28.2854	124.096	93.5033	96.6187	8.99528	5.62975	116.533	91.247	68.5196	13.4031	12.4083
PFDS	75.6272	70.9718	40.0076	42.59	32.8871	94.8894	97.2547	45.7286	32.8836	19.7117	89.0838	104.215	29.3749	62.4402	62.4291
PFDoDA	97.0871	92.5449	98.18	107.888	97.7088	81.823	72.9751	55.2863	26.8933	17.0021	69.7146	73.6674	35.5832	55.7166	54.509
MeFOSE	102.169	104.953	162.245	90.966	90.6299	13.5048	16.1408	11.3157	26.7133	21.6836	66.2515	83.5303	17.3449	78.9346	85.1146
10:2 FTS / FTSA	26.6186	25.2123	40.7107	41.1614	33.8178	94.1451	91.3059	157.217	51.2367	24.6658	73.4717	94.5234	84.8232	105.236	87.5672
EtFOSE	174.921	117.031	190.847	125.928	104.736	31.3609	19.3229	11.5734	29.2958	21.6607	72.8056	82.2741	17.7341	87.4351	88.3713
F-53B_11Cl-PF3OUdS	78.3105	75.3744	48.5157	37.2198	31.2091	99.4599	88.913	54.5993	29.8894	19.5337	91.3386	91.5379	35.4252	79.4375	79.7926
PFUdS	68.7919	72.2588	24.7917	50.7328	43.2109	74.4149	73.7695	20.1133	19.0138	12.5104	53.7809	82.6362	12.5568	54.9394	60.8728
PFTrDA	71.0517	58.3531	39.7776	79.5306	81.219	59.1331	46.8574	20.9717	21.2777	13.5004	42.7981	46.1227	15.2519	56.4889	50.0261
PFDoS	35.6889	51.0801	15.3497	56.7146	58.4903	31.5565	40.8293	7.42551	14.3889	10.6208	20.1747	39.2701	6.21023	45.9528	50.6051
6:6 PFPiA	81.496	45.8204	93.4372	129.996	145.615	72.0057	37.1969	53.2626	34.2761	26.0182	61.3748	33.0342	40.2455	104.247	98.4739
PFTeDA	28.4333	26.9939	19.6497	70.2245	67.4068	24.6879	20.9315	10.4445	17.5266	12.3045	14.8468	19.0357	8.5946	52.2622	45.5366
PFTrDS	13.737	19.6326	6.21989	69.1738	71.8299	12.3716	15.5037	2.38228	18.0995	13.25	7.08794	14.081	1.71392	54.9536	52.8333
PFPeDA	-	-	-	-	-	-	-	-	-	-	-	-	-	-	-
6:2 diPAP	95.9099	92.0881	131.345	109.379	138.704	47.0526	20.7415	77.5889	19.3287	17.2181	41.8858	19.1656	43.8725	96.1938	74.3264
6:8 PFPiA	36.6223	9.42972	33.5986	85.2002	117.307	30.0298	7.22356	17.8218	21.3031	19.5126	22.1313	5.54609	11.419	102.348	91.1125
PFHxDA	2.98912	2.89932	3.29644	68.585	95.585	2.45489	2.27313	2.05512	19.5062	16.2411	2.01049	1.91249	1.38728	66.3753	45.716
6:2/8:2 diPAP	1492.35	455.693	1725.1	82.4789	76.7239	13.7848	5.68861	17.0505	13.8693	11.6587	8.27549	4.65679	15.8276	68.4068	47.9965
8:8 PFPiA	5.90441	1.747	12.3642	84.4443	156.213	4.49876	0.985281	4.5505	25.8529	25.1787	3.95328	0.690384	3.11994	128.036	96.9587
PFODA	0.461905	0.519728	2.61585	41.917	99.9741	0.383295	0.411331	-0.614932	12.4446	18.0782	0.532281	0.174875	-0.683072	77.3444	50.8029
8:2 diPAP	151.527	67.7329	768.368	134.104	132.453	1.42488	1.01362	6.40586	22.2136	18.3456	0.724647	0.79304	4.51906	75.3622	41.4055
10:2 diPAP	69.0093	n.a.	n.a.	14.6628	90.604	0.705362	n.a.	n.a.	2.92309	11.2809	0.375562	n.a.	n.a.	30.4006	21.7337
diSAmPAP	60.037	n.a.	60.4859	46.4769	106.96	0.561867	-0.0527002	0.298831	9.77586	14.7886	0.503288	-0.0493823	0.719157	61.5655	44.8901
TFA	-	-	-	-	-	61.1567	225.277	5.30556	-	-	20.4295	-0.274477	3111.62	-	-
TFMSA	-	-	-	-	-	169.397	252.377	166.283	-	-	11.0844	5.34069	110.915	-	-
								0.0530556

## Sheet: S5 - Precision of method
	Standard deviation n=3
Acronym	Rel. Recovery River (%)	Rel. Recovery Effluent (%)	Rel. Recovery Influent (%)	Rel. Recovery Tidal Area (%)	Rel. Recovery German Bight (%)	Abs. Recovery River (%)	Abs. Recovery Effluent (%)	Abs. Recovery Influent (%)	Abs. Recovery Tidal Area (%)	Abs. Recovery German Bight (%)	Matrix effect River (%)	Matrix effect Effluent (%)	Matrix effect Influent (%)	Matrix effect Tidal Area (%)	Matrix effect German Bight (%)
PFEtS	2.51078	0.860669	2.51384	9.09444	3.41606	1.7548	3.45309	2.33124	2.37884	3.43283	2.73419	5.92598	3.84776	4.78426	1.21573
PFBA	1.53578	3.24622	2.53245	2.06144	28.2609	1.6192	1.91329	3.17342	9.54003	20.5018	1.44469	1.43612	5.20103	4.13365	25.1241
PF4OPeA	0.573452	2.21967	3.11819	1.55659	5.6703	1.19436	3.87182	3.19215	6.08481	3.30393	0.923115	2.99094	0.658392	1.55549	7.99701
C5-PFdiCA	-	-	-	-	-	-	-	-	-	-	-	-	-	-	-
"3oxoNphenbut"	5.68203	12.5801	25.464	46.5634	26.7582	10.0072	25.5988	56.65	46.7764	34.387	5.1959	37.9655	21.2973	2.96728	7.33313
H-PFPeA	19.0625	11.2848	2.38507	3.78306	2.40647	18.8377	6.22931	3.64238	3.34838	0.970431	19.0149	4.31102	4.12586	2.54576	3.57917
PFPrS	8.47679	10.2927	8.26172	7.07974	3.28148	2.54001	0.63528	2.05502	3.66022	1.2243	1.63551	5.81513	4.40325	0.404034	0.897452
HFPO-TrA	-	-	-	-	-	-	-	-	-	-	-	-	-	-	-
PFPeA	1.59367	2.3008	9.33189	2.16413	2.50199	1.37225	2.57684	0.597673	2.82917	2.27805	0.790253	1.40897	1.23588	4.68602	3.831
5Cl-PFPeA	5.07661	9.12839	4.63076	2.45543	3.79842	0.69422	9.65102	10.1106	3.45209	6.4935	1.69614	9.08818	24.3686	4.5465	4.36775
PF5OHxA	4.35588	6.26013	6.86122	3.13678	3.96937	1.25395	1.72265	4.49135	1.38364	2.35086	2.46396	3.55307	1.72638	4.26901	2.7879
NTf2	4.6613	3.69304	8.29778	4.77898	1.7259	0.38435	2.80053	2.64444	2.64556	1.79033	0.452787	4.41407	1.62623	3.78746	5.30199
HFPO-DA / GenX	1.12574	1.63545	5.96191	5.43653	3.28275	2.33799	2.94698	4.72077	2.42062	0.725036	1.43805	4.10545	8.70638	1.25551	1.72151
6:2 FTCA	5.53701	5.32909	38.4924	7.9218	23.5626	3.02577	2.89766	3.60499	2.43786	4.85919	1.40537	4.47155	5.91626	3.23576	3.82993
36OPFHpA	1.05199	6.62081	6.54212	5.12662	9.04228	4.55859	1.52401	4.13077	6.47196	7.50629	10.022	5.5009	20.8704	2.52037	14.0523
MSHFBA	-	-	-	-	-	-	-	-	-	-	-	-	-	-	-
FBSA	9.12396	4.83979	14.1123	6.42232	6.95616	8.908	9.49141	18.7553	6.56873	6.91678	3.65111	6.81451	5.51263	4.52483	15.1588
PFBS	3.2554	15.0845	6.78125	6.25705	4.08152	5.63145	4.6584	13.4897	3.73711	3.14347	2.73376	2.63398	2.45922	4.80073	1.572
PFHxA	3.29252	3.51889	9.0287	1.93869	3.79034	1.83663	1.4255	2.73658	2.08662	1.09261	1.4233	3.03448	5.51428	3.41001	1.63578
PFEESA	6.29141	8.54772	1.01786	7.73151	6.0883	1.00426	5.2565	6.83309	5.85448	1.31645	8.31213	8.169	1.54798	7.20763	2.89272
4:2 FTS / FTSA	7.5566	9.28679	19.2784	10.0131	14.2923	6.85986	1.75847	4.66405	5.8784	11.1206	4.58085	8.93916	14.442	9.66636	11.6513
5:3 Acid	5.8952	4.03778	36.9001	3.70898	20.908	2.89405	1.72823	1.44023	2.89033	0.88495	1.81239	5.77743	7.38747	4.73741	1.57159
H-PFHpA	0.862375	4.79838	5.20004	0.885402	1.92297	0.612848	2.07247	7.03274	0.452598	2.44756	1.94141	3.39098	0.494552	1.2957	3.98146
PFPeS	0.756349	12.6308	10.5147	2.12774	8.91053	4.67258	8.69996	3.73904	2.37925	5.13023	4.01139	3.39689	11.671	7.61945	6.71613
HFPO-TeA	0.218858	6.05575	11.8778	2.83234	2.4389	5.50782	4.14445	5.91897	1.73884	7.3396	3.42988	9.84274	9.92978	4.73736	2.36296
6:2 FTUCA	3.68102	6.4191	14.0917	12.145	20.9072	1.69226	2.04339	2.85844	1.54249	3.07264	0.304517	2.93553	4.20506	3.48274	1.2834
PFHpA	2.34539	2.73424	1.20715	3.98874	2.73313	0.458848	1.86879	3.19503	1.45976	1.12928	1.29834	3.30802	1.99524	2.23433	2.21223
NaDONA (ADONA salt)	0.203769	3.15166	1.34971	3.61541	1.7337	2.4266	2.56625	1.79583	0.601934	2.12746	2.2282	2.32232	2.2869	2.01788	0.481776
PFHxS	8.33765	8.31261	6.43822	4.47429	7.09045	9.42536	2.97169	13	3.57077	2.64355	6.89908	6.23188	2.82625	4.40117	10.1535
C8-PFdiCA	28.9243	10.0911	n.a.	-	-	40.9757	14.0526	n.a.	-	-	22.9423	10.3833	n.a.	17.9908	4.89929
EtPFOA	1.41059	3.12143	10.4047	1.72522	2.17898	1.39438	3.03914	4.36836	1.43976	2.54484	3.01544	2.43352	4.74936	3.30056	1.37812
PFOA	2.53865	2.22992	6.50512	2.59999	0.594659	2.05717	2.68878	5.84557	2.6014	3.10337	4.67547	3.12942	6.30202	2.61272	1.57357
6:2 FTS / FTSA	11.3715	10.8526	19.3108	47.674	10.2099	0.315181	3.88955	6.03308	42.0932	6.72197	0.815076	6.34907	7.86545	7.82135	4.77698
7:3 Acid	3.63534	4.29955	41.6856	7.93648	19.7318	1.32973	2.82366	7.10633	2.44021	0.940144	1.27367	4.19949	4.02087	4.82195	0.728546
6:2PAP	-	-	-	-	-	-	-	-	-	-	-	-	-	-	-
Nafion byproduct 1	4.77864	6.92445	15.3658	38.568	8.98041	5.77377	2.83501	6.71117	39.3719	8.90176	7.16593	9.18851	5.38362	2.90003	10.0056
9H-PFNA	2.94666	4.08031	6.12871	1.82455	2.50977	2.35038	2.90887	2.50884	1.932	3.44634	0.939266	1.02218	2.38123	5.68097	4.56832
PFHpS	9.59371	8.63415	18.7967	10.4118	2.28769	10.4737	6.35241	9.84052	10.7504	1.76521	8.78391	10.4521	8.26313	4.52316	12.6249
8:2 FTUCA	1.32378	5.47674	16.3117	14.1731	16.2428	1.1199	2.74564	5.00793	0.888183	1.93068	0.840515	3.86654	2.61884	4.70751	0.527585
PFECHS	6.79119	0.378608	20.7314	4.3322	5.25045	6.30599	7.51942	4.00885	4.15808	5.33918	0.77384	3.16362	11.626	6.94105	4.9776
PFNA	1.46877	3.6751	3.92934	2.34359	2.15609	1.74729	5.09791	3.44697	0.545448	3.21092	2.23191	2.21341	2.86058	2.93818	2.57737
8:2 FTCA	8.67061	3.31392	46.5262	11.4253	20.5176	5.67832	2.33519	14.741	5.69173	2.32622	2.67004	5.67766	6.5241	11.1544	5.99881
FOSA	2.24064	5.8282	2.36361	6.99656	0.540706	3.65408	1.96704	2.55696	7.40006	7.57881	2.53887	6.20864	6.16823	3.10931	11.4467
PFOS	2.5942	5.46851	15.6101	4.75121	6.30094	3.37854	2.23856	2.40599	2.60571	0.484802	3.38098	3.98654	6.77614	5.07861	4.21698
4:4 PFPiA	4.06338	4.10845	4.40914	3.39642	4.47094	0.395592	1.65737	0.235103	0.586454	2.63826	0.692767	0.66174	4.30849	3.06635	1.73148
MeFOSA	25.2018	4.80029	22.6911	3.97663	2.80403	26.3683	25.0379	45.5342	6.93422	15.9336	3.49829	5.48385	5.71277	0.965948	2.0898
PFDA	3.41499	3.74667	4.55679	3.74897	1.68292	1.1802	2.06771	8.89025	0.637297	3.87302	1.04049	5.42196	3.513	4.39696	3.82473
8Cl-PFOS	1.76999	4.52327	17.4805	7.59867	8.66675	2.6484	4.21392	0.442191	1.94469	4.48783	7.05563	6.39824	2.44097	7.87089	7.66973
EtFOSA	1.93798	1.16773	32.6097	5.50842	3.01694	17.5168	17.3459	32.618	11.6456	17.1989	2.56593	5.99417	4.41682	1.88847	1.16455
8:2 FTS / FTSA	10.7038	8.54177	30.1544	7.58365	22.9213	4.19141	6.76475	12.8593	2.4464	16.4747	3.18524	7.84192	14.1314	4.32659	8.78245
DPOSA	0.436294	5.59992	15.0854	1.23414	0.628817	2.65504	4.96278	10.447	1.99697	1.28245	3.2659	6.26537	17.4724	3.08894	4.24711
F-53B_9Cl-PF3ONS	4.37306	5.11086	15.9215	9.94928	3.80042	3.87833	2.6036	5.44431	2.89397	4.77832	5.30654	1.48149	2.28531	3.21631	3.31946
8:2PAP	-	-	-	-	-	-	-	-	-	-	-	-	-	-	-
H-PFUdA	1.92256	0.124923	2.99294	1.35443	4.99687	1.16791	5.97329	5.02578	2.0626	4.80658	3.18717	3.01554	2.48627	3.48469	2.35631
PFNS	5.67441	4.31576	17.9388	7.5739	11.8035	5.02579	3.39942	4.46228	7.20804	7.5099	4.15931	7.7093	9.54236	3.95674	1.88002
FOSAA	2.49059	7.05746	4.49973	-	-	2.37242	2.23618	14.2886	-	-	11.2297	10.1407	10.6937	-	-
10:2 FTUCA	4.70998	6.71455	17.267	16.5707	19.3182	5.06481	2.21829	6.05095	3.47893	1.35858	3.52669	6.70163	13.0005	0.728921	3.84788
PFUnDA	3.62921	3.88066	7.38675	1.74916	4.00298	5.44621	4.23151	7.77022	0.986771	4.43499	1.10936	5.6143	7.83196	0.760849	2.29475
CDPOS	3.46941	8.25541	14.2738	0.604218	21.2412	0.485058	3.00962	22.4667	1.56931	20.2528	10.5263	4.98688	9.45183	15.6445	13.0593
MeFOSAA	3.9935	2.87307	6.9351	13.4995	1.67352	3.91964	4.41536	21.3405	9.45113	1.74123	2.01666	9.07498	12.1753	1.20477	8.19989
10:2 FTCA	6.3342	2.44734	38.7416	15.7863	14.6566	4.44563	4.55997	8.22653	10.8054	5.36575	5.02152	3.94215	24.657	2.27384	11.7429
EtFOSAA	3.48952	4.86343	7.84471	8.59774	4.63225	6.27064	8.07645	10.9897	6.86003	0.664097	3.04518	7.21431	9.04191	0.534729	4.4364
PFDS	5.4278	3.84139	12.7953	5.73446	14.3008	5.92738	5.69985	5.83287	2.56864	10.8001	3.66461	6.59546	14.2283	2.49888	3.52119
PFDoDA	5.26546	5.57254	3.64463	1.01691	3.92668	7.4245	3.51952	12.602	2.49281	8.93308	2.98858	8.84762	21.8136	4.32762	2.31633
MeFOSE	11.1508	1.45017	41.1686	11.8609	6.19941	12.955	4.66691	14.3193	9.2565	2.12002	3.71638	6.45462	25.9016	0.887629	4.98412
10:2 FTS / FTSA	0.334505	7.13174	32.2121	10.5341	5.13249	10.864	3.14021	8.8351	12.0735	7.11591	0.433163	2.60588	35.6369	7.05424	11.0238
EtFOSE	4.78855	16.2398	75.0925	10.8661	11.0727	10.4584	9.30117	23.2633	6.33543	7.41314	6.08437	9.65142	49.3241	6.1037	3.56015
F-53B_11Cl-PF3OUdS	2.65125	3.03686	19.0302	10.8431	16.8982	2.47492	5.38834	13.1804	4.87841	12.9419	1.7722	6.94641	7.78957	7.60109	6.95378
PFUdS	4.54872	5.60091	10.5081	2.14942	10.589	10.4426	1.4819	19.1325	3.50551	14.7879	3.60752	6.23854	48.7224	3.8347	8.02208
PFTrDA	7.33676	5.48569	9.58095	1.85074	4.96983	9.57237	8.60964	20.2231	4.09171	7.48997	4.1782	12.176	37.6694	4.64436	5.89129
PFDoS	9.98668	6.96311	27.8663	2.95168	11.0355	14.8598	7.71125	33.2331	2.45528	18.8696	14.3691	19.96	69.5293	2.87041	4.05834
6:6 PFPiA	2.83135	7.32611	2.23087	8.67516	6.68138	5.13491	5.74033	9.60778	7.06785	5.83211	2.99573	10.6203	7.33753	5.36313	3.52244
PFTeDA	17.6243	9.37444	6.75023	3.28448	9.29591	19.5413	7.73564	14.6372	4.75649	5.7259	14.9182	15.7565	55.6992	3.32337	5.43566
PFTrDS	13.526	7.3596	18.0577	3.06804	1.53707	18.1114	12.1019	38.5997	3.86013	7.27763	30.2912	21.6135	87.8793	8.13632	3.71866
PFPeDA	-	-	-	-	-	-	-	-	-	-	-	-	-	-	-
6:2 diPAP	15.4536	6.30672	15.7176	12.8454	23.6854	9.59515	13.2537	17.3484	12.7413	13.944	3.77234	27.1558	31.7613	3.9409	13.5661
6:8 PFPiA	2.65801	17.0297	2.91333	14.4605	7.6192	6.29152	10.4236	13.5275	13.4028	5.64131	6.27485	15.0033	32.4645	9.89371	7.39284
PFHxDA	12.4689	34.4461	35.9082	15.1705	23.8157	12.4855	28.9049	34.8965	15.4738	11.858	39.1495	16.7088	55.7204	7.55944	18.5883
6:2/8:2 diPAP	44.1617	44.1364	133.87	5.53043	23.7882	25.4347	19.9258	18.7866	39.0523	20.4515	1.57605	7.71382	46.2687	1.34887	19.4064
8:8 PFPiA	10.0508	20.46	19.2901	31.2692	17.0749	10.4971	23.3373	30.2173	30.6849	6.70761	10.6732	17.8658	44.1162	9.04338	14.723
PFODA	5.12737	46.0089	11.592	44.4879	26.6246	23.0953	85.4592	26.3825	44.0785	15.4863	37.5051	39.2442	19.8561	12.8364	25.3492
8:2 diPAP	34.1142	33.1662	148.084	3.6541	27.1726	37.3753	74.3622	25.3191	34.3952	13.7668	13.7287	12.3624	54.2805	8.46587	20.2102
10:2 diPAP	87.0504	n.a.	n.a.	78.8129	54.0398	105.296	n.a.	n.a.	106.78	42.3126	53.477	n.a.	n.a.	31.5478	32.9641
diSAmPAP	55.5011	n.a.	117.951	26.6216	21.9454	33.3297	49.8643	27.4179	56.0511	23.7507	23.1837	81.6054	117.335	15.4372	35.1616
TFA	-	-	-	-	-	6.70381	2.33084	3.55901			6.14931	3.2763	1.66944	-	-
TFMSA	-	-	-	-	-	10.4685	7.02913	9.50179			6.76277	16.4166	12.2671	-	-

## Sheet: S6 - Discharge and PE
Location	sampling date	River km (DE)	River km (from mouth)	lat	long	Dischrage (m3/sec)	comment discharge	WWTP PE (=Waterbase UWW load 2022)
CZ_Labe_1_Spindleruv_Mlyn_230627	2023-06-27	na	1087	50.736	15.6084	0.928	Pegel Spindleruv_Mlyn
CZ_Labe_1a_Les_Kralovstvy_230627	2023-06-27	na	1041.4	50.4598	15.7655	2.47	Pegel Les Kralostvi
CZ_Labe_2_Verdek_230627	2023-06-27	na	1039	50.4444	15.7932	2.47	Pegel Les Kralostvi
CZ_Labe_2a_Hermanice_230627	2023-06-27	na	1032.2	50.38	15.9207	5.41	Pegel Jaromer
CZ_Labe_3_Nemcice_230628	2023-06-28	na	978.7	50.0969	15.8039	10.3	Pegel Nemcice
CZ_Labe_4_Valy_230628	2023-06-28	na	955	50.0324	15.6175	12.4	Pegel Prelouc
CZ_Labe_4a_Kostelec_230628	2023-06-28	na	857.6	50.2377	14.5931	21.9	Pegel Kostelec
CZ_Labe_5_Obristvi_230628	2023-06-28	na	845	50.2959	14.482	23.2	Pegel Melnik-Vranany
CZ_Labe_6b_Krivenice_230629	2023-06-29	na	825.4	50.411	14.4312	83	Pegel Melnik
CZ_Labe_6a_Ceske_Kopisty_230629	2023-06-29	na	795.2	50.5275	14.1683	83.57	Pegel Usti-Louny
CZ_Labe_7_Strekov_230629	2023-06-29	na	769	50.6482	14.0456	91.6	Pegel Usti
CZ_Labe_8_Hrensko_230629	2023-06-29	na	728	50.8751	14.2355	104	Pegel Hrensko
DE_el00400l_Schmilka_links_230703	2023-07-03	4	723.73	50.8926	14.2265	22.5	25% of 90
DE_el00400m_Schmilka_mitte_230703	2023-07-03	4	723.73	50.8929	14.2273	45
DE_el00400r_Schmilka_rechts_230703	2023-07-03	4	723.73	50.8932	14.2277	22.5	25% of 90
DE_el05450l_Dresden_links_230703	2023-07-03	54.5	673.23	51.0541	13.7476	25.75
DE_el05450m_Dresden_Mitte_230703	2023-07-03	54.5	673.23	51.0547	13.7473	51.5
DE_el05450r_Dresden_rechts_230703	not taken	54.5	673.23	51.0553	13.7471	25.75
DE_el08800l_Zehren_links_230704	2023-07-04	88	639.73	51.2022	13.4082	25.75
DE_el08800m_Zehren_mitte_230704	2023-07-04	88	639.73	51.2022	13.4091	51.5
DE_el08800r_Zehren_rechts_230704	2023-07-04	88	639.73	51.2024	13.4096	25.75
DE_el10700l_Riesa_links_230704	2023-07-04	107	620.73	51.3104	13.2951	25.75
DE_el10700m_Riesa_Mitte_230704	2023-07-04	107	620.73	51.3107	13.2954	51.5
DE_el10700r_Riesa_rechts_230704	2023-07-04	107	620.73	51.3109	13.2957	25.75
DE_el15450l_Torgau_links_230705	2023-07-05	154.5	573.23	51.5579	13.0107	26.25
DE_el15450m_Torgau_Mitte_230705	2023-07-05	154.5	573.23	51.558	13.0111	52.5
DE_el15450r_Torgau_rechts_230705	2023-07-05	154.5	573.23	51.5581	13.0115	26.25
DE_el17260l_MST_Dommitzsch_links_230705	2023-07-05	172.6	555.73	51.649	12.8945	26.5
DE_el17260m_Dommitzsch_Mitte_230705	2023-07-05	172	555.73	51.6494	12.8951	53
DE_el17260r_Dommitzsch_rechts_230705	2023-07-05	172	555.73	51.6495	12.8955	26.5
DE_el21990l_Wittenberg_links_230706	2023-07-06	219.9	507.83	51.8658	12.5809	26.75
DE_el21990m_Wittenberg_mitte_230706	2023-07-06	219.9	507.83	51.866	12.5814	53.5
DE_el21990r_Wittenberg_rechts_230706	2023-07-06	219.9	507.83	51.8662	12.5818	26.75
DE_el25800l_Rosslau_links_230706	2023-07-06	258	469.73	51.8806	12.2343	27.25
DE_el25800m_Rosslau_Mitte_230706	2023-07-06	258	469.73	51.8811	12.2342	54.5	109
DE_el25800r_Rosslau_rechts_230706	2023-07-06	258	469.73	51.8815	12.2341	27.25
DE_el28700l_Breitenhagen_links_230707	2023-07-07	287	440.73	51.9561	11.9119	33.25	25% of 133
DE_el28700m_Breitenhagen_mitte_230707	2023-07-07	287	440.73	51.9567	11.9125	66.5	50% von 133; Dessau Leopoldshafen 6.7. 122
DE_el28700r_Breitenhagen_rechts_230707	sample lost	287	440.73	51.9572	11.9133	33.25	25% of 133
DE_el31800l_Westerhuesen_links_230707	2023-07-07	318	409.73	52.0669	11.6792	46.25
DE_el31800m_Westerhuesen_Mitte_230707	2023-07-07	318	409.73	52.0672	11.6805	92.5
DE_el31800r_Westerhuesen_rechts_230707	2023-07-07	318	409.73	52.0673	11.6816	46.25
DE_el32653l_Magdeburg_links_230707	2023-07-07	326.53	401.2	52.1291	11.6437	46.75
DE_el32653m_Magdeburg_Mitte_230707	2023-07-07	326.53	401.2	52.129	11.6442	93.5
DE_el32653r_Magdeburg_rechts_230707	2023-07-07	326.53	401.2	52.1287	11.6446	46.75
DE_el35100l_Rogaetz_links_230708	2023-07-08	351	376.73	52.3354	11.8122	45
DE_el35100m_Rogaetz_mitte_230708	2023-07-08	351	376.73	52.3347	11.8126	90
DE_el35100r_Rogaetz_rechts_230708	2023-07-08	351	376.73	52.334	11.813	45
DE_el38800l_Tangermuende_links_230708	2023-07-08	388	339.73	52.5398	11.979	45
DE_el38800m_Tangermuende_Mitte_230708	2023-07-08	388	339.73	52.5397	11.9803	90
DE_el38800r_Tangermuende_rechts_230708	2023-07-08	388	339.73	52.5396	11.9815	45
DE_el42225l_Werben_links_230709	2023-07-09	422.25	305.48	52.8379	12.0393	47.5
DE_el42225m_Werben_Mitte_230709	2023-07-09	422.25	305.48	52.8376	12.0405	95
DE_el42225r_Werben_rechts_230709	2023-07-09	422.25	305.48	52.8374	12.0417	47.5
DE_el45490l_Wittenberge_links_230709	2023-07-09	454.9	272.83	52.9863	11.7516	58
DE_el45490m_Wittenberge_mitte_230709	2023-07-09	454.9	272.83	52.987	11.7519	116
DE_el45490r_Wittenberge_rechts_230709	2023-07-09	454.9	272.83	52.9875	11.7523	58
DE_el47500l_Schnackenburg_links_230710	2023-07-10	475	252.73	53.0472	11.5542	58.25
DE_el47500m_Schnackenburg_mitte_230710	2023-07-10	475	252.73	53.048	11.556	116.5
DE_el47500r_Schnackenburg_rechts_230710	2023-07-10	475	252.73	53.0481	11.5572	58.25
DE_el50600l_Doemitz_links_230710	2023-07-10	506	221.73	53.1335	11.2488	59.25
DE_el50600m_Doemitz_Mitte_230710	2023-07-10	506	221.73	53.1342	11.2492	118.5
DE_el50600r_Doemitz_rechts_230710	2023-07-10	506	221.73	53.1345	11.2508	59.25
DE_el53600l_Neu_Darchau_links_230711	2023-07-11	536	191.73	53.2327	10.8978	60
DE_el53600m_Neu_Darchau_mitte_230711	2023-07-11	536	191.73	53.2335	10.8987	120
DE_el53600r_Neu_Darchau_rechts_230711	2023-07-11	536	191.73	53.234	10.8992	60
DE_el57040l_Lauenburg_links_230711	2023-07-11	570.4	157.33	53.368	10.5477	60
DE_el57040m_Lauenburg_Mitte_230711	2023-07-11	570.4	157.33	53.3691	10.5482	120
DE_el57040r_Lauenburg_rechts_230711	2023-07-11	570.4	157.33	53.3701	10.5483	60
DE_el58550l_Geesthacht_links_230711	2023-07-11	585.5	142.23	53.4245	10.3507	60
DE_el58550m_Geesthacht_Mitte_230711	2023-07-11	585.5	142.23	53.4261	10.3506	120
DE_el58550r_Geesthacht_rechts_230711	2023-07-11	585.5	142.23	53.4302	10.3507	60
DE_TIDEELBE_19_720_Minuten_230823	2023-08-24 13:40:00	608.8	118.93	53.456	10.0762
DE_TIDEELBE_17_640_Minuten_230823	2023-08-24 12:14:00	624.5	103.23	53.5419	9.9473
DE_TIDEELBE_15_560_Minuten_230823	2023-08-24 10:50:00	637.8	89.93	53.5604	9.7508
DE_TIDEELBE_13_480_Minuten_230823	2023-08-24 09:30:00	653.1	74.63	53.6182	9.5488
DE_TIDEELBE_11_400_Minuten_230823	2023-08-24 08:10:00	668.7	59.03	53.736	9.4293
DE_TIDEELBE_09_320_Minuten_230823	2023-08-23 12:40:00	682.3	45.43	53.842	9.3298
DE_TIDEELBE_07_240_Minuten_230823	2023-08-23 11:20:00	702.1	25.63	53.8624	9.0499
DE_TIDEELBE_05_160_Minuten_230823	2023-08-23 10:00:00	717.9	9.83	53.8375	8.8074
DE_TIDEELBE_03_80_Minuten_230823	2023-08-23 08:40:00	731.4	-3.9	53.9264	8.6596
DE_TIDEELBE_01_0_Minuten_230823	2023-08-23 07:20:00	747	-12.7	53.9755	8.4442
DE_Bucht_02_230828_L-02	2023-09-04 11:50:00	na	na	54.1696	8.2835
DE_Bucht_03_230828_L-10	2023-09-05 11:08:00	na	na	54.3276	8.1081
DE_Bucht_04_230828	Zuordnung unklar	na	na
DE_Bucht_05_230828	Zuordnung unklar	na	na
DE_Bucht_08_230828_L-17	2023-09-06 13:57:00	na	na	54.1267	8.8151
DE_Bucht_09_230828_L-20	2023-09-07 13:57:00	na	na	54.2297	8.2212
DE_Bucht_12_230828_M1	2023-09-12 08:44:00	na	na	54.628	8.1099
DE_Bucht_14_230828_M10	2023-09-14 09:16:00	na	na	54.2245	8.463
DE_Bucht_15_230828_M12	2023-09-14 13:25:00	na	na	54.1932	7.8803
CZ_Labe_trib1_Orlice_230628	2023-06-28	na	993.9	50.206	15.8286	4.611	Pegel Tyniste nad Orlicic + Mitrov
CZ_Labe_trib2_Jizera_230628	2023-06-28	na	867.9	50.1841	14.731	6.7	Pegel Turice
CZ_Labe_trib3_Vltava_230629	2023-06-29	na	836	50.3195	14.45	59.8	Pegel Vranany
CZ_Labe_trib4_Ohre_230629	2023-06-29	na	790.8	50.5286	14.1381	8.03	Pegel Louny
CZ_Labe_trib5_Bilina_230629	2023-06-29	na	764.3	50.6577	14.0437	1.59	Pegel Trmice
CZ_Labe_trib6_Ploucnice_230629	2023-06-29	na	740.1	50.7756	14.2176	3.46	Pegel Benesov
DE_el19900mund_Schwarze_Elster_Muendung_230706	2023-07-06	199	528.73	51.823	12.839	3.34	Pegel Löben, Average 6.7.23
DE_el25900mund_Mulde_Muendung_230707	2023-07-07	259	468.73	51.8737	12.2458	12.7	Pegel Dessau Brücke, averge 7.7.23, nur Wasserstand, intrapoliertter Wert
DE_el29070mund_Saale_Muendung_230707	2023-07-07	290.7	437.03	51.977	11.886	45.7	Pegel Calbe averge 7.7
DE_el43800mund_Havel_Muendung_230709	2023-07-09	438	289.73	52.9081	11.8795	40.2	Pegel Havelberg, eher etwas niedriger
DE_trib_Elde_230710	2023-07-10	504.1	223.63	53.1456	11.2644	1	Pegel Malliss, hist Daten Pegelonline.de, recht niedrig i. Vgl. zu anderen Jahren
DE_trib_Ilmenau_2308	2023-08-27	599	128.73	53.3938	10.1801	8.38	Pegel Bienenbüttel+Roydorf/Lihe, Bb weit weg!
DE_trib_Jeetzel_230711	2023-07-11	522.9	204.83	53.148	11.0501	0.46	Pegel Lüchow
DE_trib_Milde_230710	2023-07-10	474.4	253.33	53.0347	11.5647	1.15	Pegel Klein Wanzer 10.07.23
DE_trib_Sude_230711	2023-07-11	559.5	168.23	53.3726	10.7036	2.75	Pegel Garlitz -> keine Archivdaten, geschätzt (MNQ 1.06) + MQ 4.42)/2
DE_trib_Weisseritz_230704	2023-07-04	61.5	666.23	51.063	13.6872	0.813	Pegel Friedrichstadt average 4.7.23
CZ_WWTP_Neratovice_Pond	2023-06-28 17:00:00	na		50.2809	14.5331	0.245	geschätzt, Waterbase 2022	88401	Chemical industry SPOLANA
CZ_WWTP_Pardubice_EFF	2023-06-28 09:00:00	na	963	50.0424	15.6929	0.362	geschätzt, Waterbase 2022	112511	about 50% Chemcial inductry SYNTHESIA
CZ_WWTP_Vrchlabi_EFF	2023-06-27 14:30:00	na	1065.6	50.592	15.6124	0.082	geschätzt, Waterbase 2022	8169
DE_WWTP_Dessau_EFF	2023-07-07 23:59:00	262.1	465.63	51.8598	12.2095	0.149	Angabe KA	105637
DE_WWTP_Dresden_EFF	2023-07-04 08:00:00	63.2	664.53	51.0716	13.6742	1.394	Angabe KA	740000
DE_WWTP_Hamburg_EFF	2023-08-25 08:00:00	625	102.73	53.5385	9.9382	4.85	geschätzt, MW 2022	2400000	Klärwerksverbund Köhlbrandhöft Dradenau
DE_WWTP_Hetlingen_EFF	2023-08-23	648.5	79.23	53.6048	9.61858	1.035	Angabe KA	783219
DE_WWTP_Magdeburg_EFF	2023-07-08 08:00:00	335	392.73	52.1854	11.7338	0.451	Angabe KA	271542	MD-Gerwisch
DE_WWTP_Meissen_EFF	2023-07-04 07:00:00	87.7	640.03	51.1921	13.4311	0.129	Angabe KA	95000
DE_WWTP_Riesa_EFF	2023-07-05 08:48:00	109.6	618.13	51.3239	13.291	0.0786	Angabe KA	85200
DE_WWTP_Schoenebeck_EFF	August	313.9	413.83	52.0287	11.6961	0.098	geschätzt, MW 2022	84322
DE_WWTP_Torgau_EFF	2023-07-03	155.8	571.93	51.5694	13.0059	0.038	Angabe KA	41300
DE_WWTP_Wittenberg_EFF	2023-07-06	220	507.73	51.8661	12.5825	0.111	Angabe KA	89183	22% Industriepark/Chemie
CZ_WWTP_Pardubice_INF_ind	2023-06-28 09:00:00	na	963	50.0459	15.695	0.181	Annahme 50%
CZ_WWTP_Pardubice_INF_mun	2023-06-28 09:00:00	na	963	50.0459	15.6944	0.181	Annahme 50%
CZ_WWTP_Vrchlabi_INF	2023-06-27 14:30:00	na	1065.6	50.5922	15.6137	0.082
DE_WWTP_Dessau_INF	2023-07-06 10:30:00	262.1	465.63	51.8567	12.2078	0.149
DE_WWTP_Dresden_INF	2023-07-04 08:00:00	63.2	664.53	51.0725	13.6802	1.394
DE_WWTP_Hamburg_INF	2023-08-24 08:00:00	625	102.73	53.5351	9.94125	4.85
DE_WWTP_Hetlingen_INF	2023-08-23	648.5	79.23	53.6031	9.6223	1.035
DE_WWTP_Magdeburg_INF	2023-07-07 08:00:00	335	392.73	52.1842	11.7277	0.451
DE_WWTP_Meissen_INF	2023-07-04 07:00:00	87.7	640.03	51.1922	13.435	0.129
DE_WWTP_Riesa_INF	2023-07-04 08:47:00	109.6	618.13	51.3233	13.29	0.0786
DE_WWTP_Schoenebeck_INF_1	August	313.9	413.83	52.0296	11.6942	0.0245	Annahme 25%
DE_WWTP_Schoenebeck_INF_2	August	313.9	413.83	52.0296	11.6943	0.0245	Annahme 25%
DE_WWTP_Schoenebeck_INF_3	August	313.9	413.83	52.0296	11.6944	0.0245	Annahme 25%
DE_WWTP_Schoenebeck_INF_4	August	313.9	413.83	52.0296	11.6945	0.0245	Annahme 25%
DE_WWTP_Torgau_INF	2023-07-05	155.8	571.93	51.5685	13.0026	0.038
DE_WWTP_Wittenberg_INF_SP_ca. 22%	2023-07-04 08:00:00	220	507.73	51.8631	12.5861	0.02442
DE_WWTP_Wittenberg_INF_VK_ca. 78%	2023-07-04	220	507.73	51.863	12.5867	0.08658
DE_WWTP_Wittenberg_INF_SP_ca. 22%
DE_WWTP_Wittenberg_INF_VK_ca. 78%

## Sheet: S7 - Water Chemistry
Event	Date/Time	Area	Distance [km] (Elbe river kilometer from origin)	Latitude	Longitude	Temp [°C] (Multiparameter probe, YSI Xyl...)	O2 sat [%] (Multiparameter probe, YSI Xyl...)	O2 sat [mg/l] (Multiparameter probe, YSI Xyl...)	EC [µS/cm] (Multiparameter probe, YSI Xyl...)	pH (Multiparameter probe, YSI Xyl...)	Turbidity [NTU] (Multiparameter probe, YSI Xyl...)	Chl a [µg/l] (Multiparameter probe, YSI Xyl...)	Base cap 8.2 [mmol/l]	Base cap 4.3 [mmol/l]	DOC [mg/l] (InfraRed sensor detection acc...)	POC [mg/l] (InfraRed sensor detection acc...)	N-[NH4]+ [mg/l] (Continuous Flow Analysis)	TP [mg/l] (Ammonium molybdate spectromet...)	N-[NO2]- [mg/l] (Segmented flow analysis accor...)	N-[NO3]- [mg/l] (Segmented flow analysis accor...)	PON [mg/l]	Si [mg/l] (Segmented flow analysis accor...)	SRP [mg/l] (Ammonium molybdate spectromet...)	Chl a [µg/l] (Pigments analysis by HPLC (UV...)	As diss [µg/l]	As tot [µg/l]	Fe diss [mg/l] (Inductively coupled plasma-op...)	Fe tot [mg/l] (Inductively coupled plasma-op...)	Hg tot [µg/l]	Mn diss [mg/l] (Inductively coupled plasma-op...)	Mn tot [mg/l] (Inductively coupled plasma-op...)	Pb diss [µg/l] (Inductively coupled plasma-op...)	Pb tot [µg/l] (Inductively coupled plasma-op...)	CO2 [µmol/l] (Gas chromatograph (8610C, SRI...)	CH4 [µmol/l] (Gas chromatograph (8610C, SRI...)	N2O [µmol/l] (Gas chromatograph (8610C, SRI...)
2023ELBE_el00400l	45110.5	Schmilka links	4	50.889	14.232	22.17	85	7.28	458.1	8.08	6.14	9.46	0.04	1.82	6.77	1.54	0.034	0.128	0.015	2.21	0.22	3.01	0.106	6.64	2.5	2.9	0.00957	0.262	0.008	0.0035	0.111	0.05	1.2	53.0095	0.0965643	0.0209035
2023ELBE_el00400m	45110.5	Schmilka mitte	4	50.889	14.232	22.03	84.6	7.26	451.8	8.1	5.67	8.68	0.04	1.8	6.43	1.66	0.035	0.154	0.015	2.25	0.24	3.11	0.106	5.98	2.3	2.7	0.0161	0.246	0.007	0.0035	0.11	0.3	5	46.8604	0.0988642	0.0217759
2023ELBE_el00400r	45110.5	Schmilka rechts	4	50.8932	14.2277	22.01	86.6	7.43	445.3	8.13	5.4	7.7	0.04	1.77	6.55	1.6	0.038	0.176	0.015	2.25	0.22	3.11	0.107	4.03	2.5	2.4	0.0172	0.205	0.009	0.00694	0.0922	0.3	0.9	39.0791	0.0997295	0.0212539
2023ELBE_el05450l	45110.7	Dresden Carolabruecke links	54.5	51.0541	13.7476	22.88	128.3	10.82	441.5	8.82	5.7	18.76	0	1.82	5.88	2.26	0.019	0.121	0.01	2.17	0.3	2.63	0.087	10.25	2.1	2.3	0.0109	0.175	0.009	0.0035	0.0891	0.05	0.8	11.7946	0.0492004	0.0220204
2023ELBE_el05450m	45110.7	Dresden Carolabruecke Mitte	54.5	51.0547	13.7473	22.63	121.1	10.26	438.3	8.69	5.59	19.4	0	1.8	5.94	2.26	0.026	0.151	0.01	2.19	0.28	2.75	0.089	11.17	2.2	2.8	0.0108	0.246	0.008	0.0035	0.116	0.05	0.9	10.6977	0.0431837	0.0162265
2023ELBE_el05450r	45110.7	Dresden Carolabruecke rechts	54.5	51.0553	13.7471	22.7	124	10.5	437.5	8.74	5.76	18.47	0	1.78	5.78	2.28	0.036	0.158	0.01	2.22	0.28	2.79	0.09	12.42	2.3	2.3	0.00953	0.232	0.01	0.0035	0.109	0.05	1	9.66822	0.0517167	0.0177033
2023ELBE_el08800l	45111.4	Zehren links	88	51.203	13.411	21.49	113.7	9.9	466.2	8.31	6.14	15.7	0.01	1.85	5.82	2.36	0.024	0.147	0.009	2.24	0.38	2.77	0.085	12.24	2.3	2.5	0.005	0.248	0.009	0.0035	0.12	0.05	1	16.5415	0.047138	0.0305921
2023ELBE_el08800m	45111.4	Zehren mitte	88	51.203	13.411	21.37	110	9.6	463.9	8.24	6.05	16.63	0.02	1.83	5.9	2.48	0.023	0.141	0.01	2.32	0.38	2.75	0.089	10.28	2.4	2.2	0.005	0.23	0.009	0.0035	0.109	0.05	1	23.2632	0.0494717	0.0339982
2023ELBE_el08800r	45111.4	Zehren rechts	88	51.203	13.411	21.48	110.4	9.61	476.8	8.07	5.92	15.02	0.03	1.82	5.64	2.48	0.024	0.162	0.01	2.55	0.38	2.76	0.098	10.61	2.3	2.4	0.005	0.271	0.011	0.0035	0.12	0.05	0.9	27.8784	0.0810174	0.0432778
2023ELBE_el10700l	45111.5	Riesa Bruecke links	107	51.3104	13.2951	22.4	134.4	11.49	465.8	8.63	6.39	22.35	0	1.86	5.67	3.02	0.023	0.133	0.01	2.28	0.44	2.55	0.08	14.11	2.6	2.5	0.005	0.219	0.009	0.0035	0.11	0.05	1	8.40616	0.0420825	0.028554
2023ELBE_el10700m	45111.5	Riesa Bruecke Mitte	107	51.3107	13.2954	22.17	128.7	11.05	468.7	8.52	6.48	22.24	0	1.85	6.08	2.96	0.023	0.113	0.01	2.31	0.44	2.6	0.083	14.22	2.6	2.7	0.005	0.236	0.009	0.0035	0.107	0.05	1	11.0748	0.0440568	0.0315158
2023ELBE_el10700r	45111.5	Riesa Bruecke rechts	107	51.3109	13.2957	22.37	130	11.13	496.3	8.61	6.24	20.25	0	1.84	5.6	2.86	0.024	0.141	0.009	2.38	0.4	2.64	0.087	14.41	2.6	2.4	0.005	0.373	0.008	0.0035	0.12	0.05	1.1	7.77404	0.0526856	0.033844
2023ELBE_el15450l	45112.3	Torgau Bruecke links	154.5	51.5579	13.0107	21.01	105.1	9.23	484	8.5	8.01	32.06	0	1.87	5.62	3	0.031	0.133	0.01	2.11	0.4	2.45	0.062	23.69	2.2	2.8	0.0134	0.381	0.014	0.0035	0.155	0.05	1.9	14.9846	0.186238	0.0219403
2023ELBE_el15450m	45112.3	Torgau Bruecke Mitte	154.5	51.558	13.0111	21.03	105.5	9.26	483.7	8.51	7.65	31.05	0	1.86	6.06	3.54	0.029	0.148	0.01	2.18	0.46	2.46	0.065	22.57	2.2	2.7	0.005	0.334	0.01	0.0035	0.146	0.05	1.1	18.1603	0.107381	0.0214313
2023ELBE_el15450r	45112.3	Torgau Bruecke rechts	154.5	51.5581	13.0115	21	105.3	9.24	484.1	8.49	8.01	30.64	0	1.86	5.92	3.3	0.028	0.159	0.01	2.18	0.54	2.47	0.066	21.65	2.2	2.7	0.0104	0.368	0.011	0.0035	0.151	0.05	1.2	13.4129	0.0985288	0.0190706
2023ELBE_el17260l	45112.4	Dommitzsch links	172.6	51.649	12.8945	20.9	109.4	9.62	485.9	8.55	8.43	36.75	0	1.87	5.94	3.44	0.031	0.149	0.01	2.07	0.54	2.36	0.059	27.45	2.6	2.7	0.0123	0.372	0.011	0.0035	0.158	0.05	1.2	17.4782	0.112308	0.0176496
2023ELBE_el17200m	45112.4	Dommitzsch Mitte	172	51.6494	12.8951	20.9	109.8	9.66	485.9	8.56	8.34	36.1	0	1.87	6.11	3.6	0.027	0.147	0.011	2.09	0.6	2.36	0.059	22.64	2.2	2.5	0.0108	0.382	0.01	0.0035	0.157	0.05	1.2	17.5241	0.123219	0.0178694
2023ELBE_el17200r	45112.4	Dommitzsch rechts	172	51.6495	12.8955	20.89	113.9	10.01	485.5	8.67	9.02	38.63	0	1.87	5.85	3.92	0.025	0.115	0.011	2.05	0.64	2.32	0.058	17.17	2.4	2.9	0.00951	0.376	0.011	0.0035	0.149	0.05	1.4	17.4437	0.159244	0.0202533
2023ELBE_el19900muend	45113.3	Schwarze Elster Muendung	199	51.823	12.839	18.8	97.4	9	698	7.91	4.39	1.45	0.05	1.4	6.51	0.52	0.02	0.026	0.003	0.447	0.1	4.27	0.01	1.18	0.25	0.25	0.196	0.838	0.006	0.0602	0.116	0.05	0.4	43.5459	0.124036	0.0126043
2023ELBE_el25800l	45113.6	Rosslau links	258	51.86	12.211	21.76	187.2	16.34	487.2	9.53	11.25	73.31	0	1.91	5.48	6.6	0.018	0.145	0.011	1.31	1	1.5	0.016	46.05	2.3	2.7	0.0184	0.396	0.016	0.0035	0.172	0.05	1.3	3.67316	0.139221	0.0124831
2023ELBE_el25800m	45113.6	Rosslau Mitte	258	51.8811	12.2342	21.58	183.5	16.06	487.9	9.5	11.18	91.84	0	1.91	6.38	6.9	0.018	0.162	0.011	1.37	1.06	1.47	0.016	40.38	2.2	2.5	0.0153	0.475	0.014	0.0035	0.193	0.05	1.5	6.1772	0.0846562	0.0121956
2023ELBE_el25800r	45113.6	Rosslau rechts	258	51.86	12.211	21.86	185.9	16.18	488	9.55	11.05	78.32	0	1.93	7.48	6.86	0.018	0.171	0.011	1.34	0.98	1.52	0.017	32.95	2.2	2.6	0.0178	0.424	0.015	0.0035	0.175	0.05	1.5	3.23837	0.140158	0.0121531
2023ELBE_el25900muend	45114.3	Mulde Muendung	259	51.8737	12.2458	20.47	96.6	8.7	745	7.89	1.64	1.26	0.05	1.4	6.15	0.7	0.025	0.076	0.018	2.23	0.08	1.28	0.056	0.99	8	8.3	0.0442	0.154	0.013	0.0538	0.0661	0.2	1.5	66.9081	0.169635	0.0191896
2023ELBE_el28700l	45114.4	Breitenhagen links	287	51.957	11.913	21.18	161.4	14.33	534	9.46	11.45	53.35	0	1.86	6.84	5.92	0.005	0.159	0.011	1.31	0.92	0.944	0.011	40.76	3.2	3.8	0.0194	0.484	0.017	0.0035	0.189	0.05	1.9	4.81276	0.223984	0.0139227
2023ELBE_el28700m	45114.4	Breitenhagen mitte	287	51.957	11.913	21.11	162.2	14.41	509	9.49	11.51	64.68	0	1.9	7.86	6.36	0.011	0.169	0.01	1.2	1	1.07	0.008	28.84	2.5	3.4	0.0149	0.479	0.013	0.0035	0.19	0.05	1.4	3.06555	0.142859	0.0122792
2023ELBE_el28700r	45114.4	Breitenhagen rechts	287	51.9302	11.9558	21.16	165.2	14.66	502	9.52	13.01	76.14	0	1.92	7.86	7.04	0.005	0.176	0.011	1.12	1.08	1.06	0.008	39.49	2.3	3.1	0.0156	0.572	0.013	0.0035	0.211	0.05	1.6	2.81367	0.228717	0.0113559
2023ELBE_el29070muend	45114.4	Saale Muendung	290.7	51.977	11.886	21.32	106.1	9.32	3057	8.25	4.4	3.61	0.05	2.89	8.58	1.56	0.015	0.169	0.033	3.36	0.16	3.29	0.115	4.92	1.4	1.4	0.005	0.184	0.022	0.033	0.0591	0.2	2.7	33.2681	0.119582	0.0255625
2023ELBE_el31800l	45114.5	Westerhuesen links	318	52.0669	11.6792	22.19	189.1	16.43	1491	9.18	9.75	56.7	0	2.39	6.92	5.74	0.005	0.174	0.016	1.99	0.84	1.61	0.02	37.48	2.4	2.8	0.0107	0.357	0.029	0.00684	0.131	0.05	2.4	5.02625	0.130422	0.0165741
2023ELBE_el31800m	45114.5	Westerhuesen Mitte	318	52.0672	11.6805	21.85	186.5	16.31	1047	9.38	10.79	82.05	0	2.05	7.54	6.16	0.005	0.178	0.014	1.56	0.98	1.16	0.01	51.22	2.3	3.1	0.0115	0.436	0.021	0.0035	0.157	0.05	2	4.49497	0.104249	0.013662
2023ELBE_el31800r	45114.5	Westerhuesen rechts	318	52.0673	11.6816	22.15	196.2	17.09	720	9.56	13.74	92.68	0	1.88	6.77	7.88	0.005	0.171	0.013	1.16	1.08	0.782	0.007	38.3	2.3	3.5	0.0138	0.539	0.021	0.0035	0.187	0.05	2	3.00258	0.186281	0.0130808
2023ELBE_el32653l	45114.6	Magdeburg Neue Strombruecke links	326.53	52.1291	11.6437	22.58	203.5	17.54	1407	9.28	10.95	62.45	0	2.17	8.12	6.12	0.005	0.153	0.014	1.81	0.78	1.18	0.011	39.25	2.4	3.2	0.00965	0.412		0.0035	0.142	0.05	2.4	4.25129	0.123398	0.0151936
2023ELBE_el32653m	45114.6	Magdeburg Neue Strombruecke Mitte	326.53	52.129	11.6442	22.3	201.1	17.43	1202	9.36	11.63	86.84	0	2.12	5.86	7.14	0.005	0.168	0.015	1.64	0.98	0.896	0.008	47.73	2.3	3	0.005	0.365		0.0035	0.132	0.05	2.2	3.54095	0.110817	0.0137326
2023ELBE_el32653r	45114.6	Magdeburg Neue Strombruecke rechts	326.53	52.1287	11.6446	22.34	204	17.69	846	9.43	15.6	93.11	0	1.92	6.09	9.1	0.005	0.179	0.014	1.21	1.16	0.519	0.007	47.1	2.3	3.2	0.0129	0.506		0.0035	0.173	0.05	2.3	2.78164	0.16997	0.0123479
2023ELBE_el35100l	45115.5	Rogaetz links	351	52.334	11.813	23.14	203	17.31	1359	8.99	15.53	72.38	0	1.84	5.51	8.94	0.005	0.166	0.014	1.26	1.18	0.585	0.001	55.68	2.1	2.5	0.0111	0.378		0.0035	0.132	0.05	1.8	5.67534	0.219478	0.0143329
2023ELBE_el35100m	45115.5	Rogaetz mitte	351	52.334	11.813	23.13	198.6	16.94	1180	9.38	15.33	90.72	0	1.76	5.45	9.52	0.005	0.164	0.014	1.25	1.24	0.501	0.001	45.56	1.8	3	0.005	0.482		0.0035	0.157	0.05	2.1	4.82533	0.114724	0.0127826
2023ELBE_el35100r	45115.5	Rogaetz rechts	351	52.334	11.813	23.3	212.3	18.06	1026	9.19	16.12	87.37	0	1.67	5.48	10.2	0.005	0.168	0.014	1.1	1.28	0.338	0.001	47.05	1.9	2.7	0.00978	0.439		0.0035	0.156	0.1	2	4.42197	0.223774	0.0141692
2023ELBE_el38800l	45115.6	Tangermuende links	388	52.5398	11.979	23.74	244	20.58	1249	9.28	21.03	113.24	0	1.65	4.98		0.005	0.161	0.013	0.989		0.054	0.001	56.4	1.8	2.8	0.005	0.403		0.0035	0.141	0.05	2	3.70478	0.2315	0.0129256
2023ELBE_el38800m	45115.6	Tangermuende Mitte	388	52.5397	11.9803	23.67	242.4	20.46	1228	9.4	20.38	123.83	0	1.66	5.27		0.005	0.167	0.013	0.996		0.051	0.001	46.59	1.8	2.9	0.005	0.454		0.0035	0.151	0.05	2.1	4.39797	0.168652	0.0123846
2023ELBE_el38800r	45115.6	Tangermuende rechts	388	52.5396	11.9815	23.88	244.9	20.63	1069	9.36	19.63	112.74	0	1.61	5.81	14.1	0.005	0.156	0.013	0.941	1.5	0.051	0.001	41.57	1.9	3.1	0.005	0.49		0.0035	0.164	0.05	2.2	3.20883	0.201564	0.0134998
2023ELBE_el42225l	45116.4	Werben links	422.25	52.8379	12.0393	23.39	195.9	16.7	1202	9.55	20.2	86.11	0	1.43	5.36	12.9	0.01	0.158	0.012	0.644	1.5	0.025	0.001	49.98	1.6	2.8	0.005	0.49		0.0035	0.156	0.05	2.2	3.796	0.387028	0.012382
2023ELBE_el42225m	45116.4	Werben Mitte	422.25	52.8376	12.0405	23.44	198.9	16.91	1190	9.48	20.07	103.8	0	1.5	5.12	12.7	0.005	0.141	0.011	0.692	1.5	0.025	0.001	50.45	1.4	2.4	0.005	0.432		0.0035	0.143	0.05	2	3.31001	0.189994	0.0117899
2023ELBE_el42225r	45116.4	Werben rechts	422.25	52.8374	12.0417	23.51	194.8	16.54	1142	9.5	18.27	87.25	0	1.53	6.03	11.6	0.005	0.142	0.012	0.603	1.44	0.025	0.001	43.69	1.4	2.7	0.0123	0.447		0.0035	0.16	0.05	2.3	3.17879	0.260582	0.0113058
2023ELBE_el43800muend	45116.5	Havel Muendung	438	52.9081	11.8795	22.86	123.3	10.6	766	9.17	8.17	4.63	0	2.57	8.2	4.56	0.005	0.184	0.001	0.025	0.56	0.628	0.06	46.43	1.2	1.6	0.00963	0.376		0.0035	0.252	0.05	1.5	18.6123	0.307552	0.00976782
2023ELBE_el45490l	45116.6	Wittenberge, links	454.9	52.9863	11.7516	24.95	220.2	18.2	1170	9.93	23.26	109.18	0	1.43	4.68	13.6	0.005	0.156	0.011	0.489	1.5	0.025	0.001	56.67	1.6	2.5	0.005	0.455		0.0035	0.146	0.05	2.4	3.52756	0.500099	0.0108133
2023ELBE_el45490m	45116.6	Wittenberge, mitte	454.9	52.987	11.7519	24.59	223.2	18.59	1129	9.6	22.26	117.74	0	1.52	5.29	13	0.005	0.15	0.011	0.506	1.42	0.025	0.001	17.95	1.4	2.5	0.005	0.53		0.0035	0.175	0.05	2.2	2.34777	0.242811	0.013382
2023ELBE_el45490r	45116.6	Wittenberge, rechts	454.9	52.9875	11.7523	24.54	204.6	17.05	959	9.55	15.61	77.98	0	1.87	6.47	10.1	0.005	0.155	0.009	0.153	1.16	0.123	0.001	29.87	1.3	2.1	0.00977	0.422		0.0035	0.197	0.05	1.8	3.6104	0.271638	0.0113164
2023ELBE_el47500l	45117.4	Schnackenburg links	475	53.0472	11.5542	24.11	155	12.97	1157	9.3	19.48	100.78	0.01	1.35	5.16	10.2	0.005	0.146	0.011	0.421	1.3	0.025	0.001	49.28	1.5	2.9	0.0119			0.0035		0.05	1.9	4.67795	0.789674	0.0116289
2023ELBE_el47500m	45117.4	Schnackenburg mitte	475	53.048	11.556	24.12	156.3	13.08	1112	9.31	19.75	92.97	0.01	1.51	5.85	12.9	0.005	0.132	0.01	0.359	1.46	0.025	0.001	51.29	1.4		0.005	1.2		0.0035	0.186	0.05		5.12149	0.271085	0.0100024
2023ELBE_el47500r	45117.4	Schnackenburg rechts	475	53.0481	11.5572	23.94	151	12.68	1043	9.33	16.74	83.82	0	1.7	6.59	11.1	0.005	0.13	0.009	0.198	1.38	0.025	0.001	39.56	1.3	2.2	0.0114	0.456		0.00746	0.186	0.05	1.9	6.53969	0.34675	0.0101153
2023ELBE_el50600l	45117.6	Doemitz links	506	53.1335	11.2488	24.54	174.8	14.51	1125	9.64	20.41	87.01	0	1.39	5.57	12.7	0.005	0.13	0.011	0.246	1.48	0.025	0.001	52.02	1.7	2.7	0.0196	0.527		0.00794	0.186	0.05	2.1	2.32101	0.971603	0.00997524
2023ELBE_el50600m	45117.6	Doemitz Mitte	506	53.1342	11.2492	24.38	171.4	14.27	1084	9.61	21.04	97.79	0	1.55	6.08	11.9	0.005	0.122	0.01	0.212	1.4	0.025	0.001	48.69	1.4	2.1	0.005	0.441		0.0035	0.164	0.05	1.9	2.93784	0.373586	0.00890711
2023ELBE_el50600r	45117.6	Doemitz rechts	506	53.1345	11.2508	24.28	173.6	14.5	1036	9.6	19.18	86.1	0	1.56	5.97	11.7	0.005	0.147	0.008	0.086	1.36	0.025	0.001	42.26	1.6	2.2	0.0146	0.454		0.00788	0.181	0.05	1.8	3.25785	0.659535	0.00905021
2023ELBE_el53600l	45118.4	Neu Darchau links	536	53.2327	10.8978	23.35	147.6	12.53	1085	9.57	20.22	79.27	0	1.44	5.74	11.7	0.014	0.148	0.01	0.073	1.3	0.025	0.001	58.07	1.5	2.4	0.0243	0.54		0.0035	0.199	0.05	2.1	50.0306	1.09044	0.00885384
2023ELBE_el53600m	45118.4	Neu Darchau mitte	536	53.2335	10.8987	23.36	145.5	12.36	1082	9.54	21.74	76.78	0	1.52	5.76	12.6	0.015	0.141	0.01	0.069	1.36	0.025	0.001	46.81	1.2	2.3	0.0151	0.571		0.0035	0.212	0.05	2	13.8386	0.450052	0.0072034
2023ELBE_el53600r	45118.4	Neu Darchau rechts	536	53.234	10.8992	23.28	148.3	12.61	1054	9.56	18.42	88.05	0	1.48	5.94	10.1	0.014	0.134	0.009	0.025	1.18	0.025	0.001	41.75	1.5	2.5	0.0237	0.567		0.00786	0.22	0.05	1.9	20.712	0.848339	0.00809595
2023ELBE_el57040l	45118.5	Lauenburg links	570.4	53.368	10.5477	24.18	161	13.48	1077	9.67	13.94	76.18	0	1.3	6.33	9.8	0.014	0.124	0.008	0.025	1.16	0.025	0.001	42.35	1.6	2.6	0.0284	0.416		0.0117	0.182	0.05	1.6	17.8648	2.36327	0.00754183
2023ELBE_el57040m	45118.5	Lauenburg Mitte	570.4	53.3691	10.5482	23.92	157.1	13.24	1075	9.65	12.41	70.95	0	1.21	5.5	7.76	0.014	0.1	0.008	0.025	0.96	0.025	0.001	48.19	1.7	2.3	0.0209			0.0035		0.05	1	51.1232	1.49123	0.00854124
2023ELBE_el57040r	45118.5	Lauenburg rechts	570.4	53.3701	10.5483	23.97	154.4	12.97	1056	9.69	12.48	79.81	0	1.31	5.86	8.78	0.014	0.118	0.007	0.025	1.06	0.025	0.001	41.06	1.8	2.1	0.027	0.324		0.0035	0.144	0.05	1.3	6.04602	1.70465	0.00759135
2023ELBE_el58550l	45118.6	Geestacht links	585.5	53.4245	10.3507	24.59	148.1	12.27	1100	9.49	16.64	71.88	0	1.22	6.37	10.3	0.029	0.148	0.009	0.025	1.36	0.025	0.001	36.1	2.2	2.8	0.0553	0.453		0.0199	0.209	0.2	1.7	41.331	5.70334	0.00895257
2023ELBE_el58550m	45118.6	Geesthacht Mitte	585.5	53.4261	10.3506	24.58	154.7	12.83	1073	9.55	10.26	65.4	0	1.17	5.9	8.77	0.019	0.086	0.009	0.025	1.17	0.025	0.001	38.34	1.8	2.1	0.031	0.235		0.00696	0.153	0.1	1.2	23.9419	4.13407	0.00831816
2023ELBE_el58550r	45118.6	Geestacht rechts	585.5	53.4302	10.3507	24.66	150.8	12.49	1070	9.6	8.95	57.7	0	1.19	6.33	8.23	0.023	0.147	0.009	0.025	1.07	0.025	0.001	32.85	2	2.5	0.0241	0.233		0.0035	0.143	0.05	1	149.729	2.53613	0.012109

## Sheet: S8 -Measured PFAS concentration
Sample name	Sampling station	Country	Matrix	PFBA_213	PFPeA_263	PFHxA_313	PFHpA_363	PFOA_413	PFNA_463	PFDA_513	PFUdA_563	PFDoA_613	PFTrDA_663	PFTeDA_713	PFHxDA_812	PFODA_913	PFPrS_249	PFBS_299	PFHxS_399	PFOS_499	PFNS_549	PFDS_599	8Cl_PFOS35_515	8Cl_PFOS37_518	F53B_9ClPF3ONS_531	F53B_11ClPF3OUdS_631	4_4PFPi_501	6_6PFPi_701	6_8PFPi_801	8_8PFPi_901	3oxoNphenbut(112)_244	DONA_377	PFECHS_461	HFPO-DA_285	5_3 acid_FPePA_341 (1)	7_3 acid (FHpPA)_441	6_2 FTCA (FHEA)_377	8_2 FTCA_477	10_2 FTCA (FDEA)_577	6_2 FTUCA (FHUEA)_357	8_2 FTUCA (FOUEA)_457	10_2 FTUCA (FDUEA)_557	4_2 FTS_327	6_2 FTS_427	8_2 FTS_527	10_2 FTS_627	FOSAA_556	N-Me-FOSAA_570	N-Et-FOSAA_584
				ng/L	ng/L	ng/L	ng/L	ng/L	ng/L	ng/L	ng/L	ng/L	ng/L	ng/L	ng/L	ng/L	ng/L	ng/L	ng/L	ng/L	ng/L	ng/L	ng/L	ng/L	ng/L	ng/L	ng/L	ng/L	ng/L	ng/L	ng/L	ng/L	ng/L	ng/L	ng/L	ng/L	ng/L	ng/L	ng/L	ng/L	ng/L	ng/L	ng/L	ng/L	ng/L	ng/L	ng/L	ng/L	ng/L
Labe_1_Spindleruv_Mlyn	Labe 1	Czech republic	River water	1.53	<MDL	<MQL	0.207	<MDL	<MQL	<MDL	<MDL	<MDL	<MDL	<MDL	<MDL	<MDL	<MDL	<MDL	<MQL	0.115	<MDL	<MDL	<MDL	<MDL	<MDL	<MDL	<MDL	<MDL	<MDL	<MDL	<MDL	<MDL	<MDL	<MQL	<MDL	<MDL	<MQL	<MDL	<MDL	<MDL	<MDL	<MDL	<MDL	<MDL	<MDL	<MDL	<MDL	<MDL	<MDL
Labe_1a_Les_Kralovstvi	Labe 1a	Czech republic	River water	4.025	9.84	12.197	2.688	5.65	0.587	0.543	0.229	0.165	<MDL	<MDL	<MDL	<MDL	<MDL	<MDL	0.348	13.149	<MDL	<MDL	<MDL	<MDL	<MDL	<MDL	<MDL	<MDL	<MDL	<MDL	<MDL	<MQL	<MDL	<MDL	2.695	<MQL	<MQL	<MDL	<MDL	<MQL	<MDL	<MDL	<MDL	<MQL	<MDL	<MDL	<MDL	<MDL	0.97
Labe_2_Verdek	Labe 2	Czech republic	River water	2.127	7.177	9.463	2.662	5.836	0.534	0.336	<MQL	<MQL	<MDL	<MDL	<MDL	<MDL	<MDL	<MQL	0.402	11.217	<MDL	<MDL	<MDL	<MDL	<MDL	<MDL	<MDL	<MDL	<MDL	<MDL	<MDL	<MDL	<MDL	<MDL	1.108	<MQL	<MDL	<MDL	<MDL	<MDL	<MDL	<MDL	<MDL	<MQL	<MDL	<MDL	<MDL	<MDL	<MQL
Labe_2a_Hermanice	Labe 2a	Czech republic	River water	4.4	15.709	16.396	3.284	6.247	0.609	0.486	<MQL	<MQL	<MDL	<MDL	<MDL	<MDL	<MDL	<MQL	0.346	12.147	<MDL	<MDL	<MDL	<MDL	<MDL	<MDL	<MDL	<MDL	<MDL	<MDL	<MDL	<MDL	<MDL	<MDL	1.454	<MQL	<MDL	<MDL	<MDL	<MDL	<MDL	<MDL	<MDL	<MQL	<MDL	<MDL	<MDL	<MDL	<MQL
Labe_3_Nemcice	Labe 3	Czech republic	River water	2.004	3.903	4.588	1.061	2.015	<MQL	<MQL	<MQL	<MDL	<MDL	<MDL	<MDL	<MDL	<MDL	1.069	0.28	7.607	<MDL	<MDL	<MDL	<MDL	<MDL	<MDL	<MDL	<MDL	<MDL	<MDL	<MDL	<MDL	<MDL	<MQL	<MQL	<MQL	<MDL	<MDL	<MDL	<MDL	<MDL	<MDL	<MDL	1.976	<MDL	<MDL	<MDL	<MDL	<MDL
Labe_4_Valy	Labe 4	Czech republic	River water	2.544	4.911	6.443	1.726	1.772	<MQL	<MQL	<MQL	<MDL	<MDL	<MDL	<MDL	<MDL	<MDL	1.285	0.492	7.997	<MDL	<MDL	<MDL	<MDL	<MDL	<MDL	<MDL	<MDL	<MDL	<MDL	<MDL	<MDL	<MQL	<MDL	<MQL	<MQL	<MDL	<MDL	<MDL	<MDL	<MDL	<MDL	<MDL	8.797	<MDL	<MDL	<MDL	<MDL	<MDL
Labe_4a_Kostelec	Labe 4a	Czech republic	River water	2.377	3.681	4.689	1.608	1.52	0.28	0.319	<MQL	<MQL	<MDL	<MDL	<MDL	<MDL	<MDL	2.22	0.237	7.604	<MDL	<MDL	<MDL	<MDL	<MDL	<MDL	<MDL	<MDL	<MDL	<MDL	<MDL	<MDL	<MQL	<MQL	<MQL	<MQL	<MDL	<MDL	<MDL	<MDL	<MDL	<MDL	<MDL	1.033	<MDL	<MDL	<MDL	<MDL	<MDL
Labe_5_Obristvi	Labe 5	Czech republic	River water	2.709	3.989	5.094	1.614	1.532	<MQL	<MQL	<MDL	<MDL	<MDL	<MDL	<MDL	<MDL	<MQL	2.789	0.53	7.02	<MDL	<MDL	<MDL	<MDL	<MDL	<MDL	<MDL	<MDL	<MDL	<MDL	<MDL	<MDL	<MQL	<MDL	<MDL	<MQL	<MDL	<MDL	<MDL	<MDL	<MDL	<MDL	<MDL	1.212	<MDL	<MDL	<MDL	<MDL	<MDL
Labe_6_Melnik	Labe 6	Czech republic	River water	2.706	1.711	2.249	0.998	1.083	<MQL	<MQL	<MQL	<MDL	<MDL	<MDL	<MDL	<MDL	<MDL	2.448	0.368	<MQL	<MDL	<MDL	<MDL	<MDL	<MDL	<MDL	<MDL	<MDL	<MDL	<MDL	<MDL	<MDL	<MQL	<MQL	<MDL	<MDL	<MDL	<MQL	<MDL	<MDL	<MDL	<MDL	<MDL	1.079	<MDL	<MDL	<MDL	<MDL	<MDL
Labe_6a_Ceske_Kopisty	Labe 6a	Czech republic	River water	2.749	<MDL	2.805	1.134	1.167	<MQL	<MQL	<MDL	<MQL	<MDL	<MDL	<MDL	<MDL	<MDL	2.767	0.285	<MQL	<MDL	<MDL	<MDL	<MDL	<MDL	<MDL	<MDL	<MDL	<MDL	<MDL	<MDL	<MQL	<MQL	<MQL	<MQL	<MQL	<MDL	<MDL	<MDL	<MDL	<MDL	<MDL	<MDL	2.38	<MDL	<MDL	<MDL	<MDL	<MDL
Labe_7_Strekov	Labe 7	Czech republic	River water	2.524	1.739	2.624	1.034	1.165	0.277	0.299	<MQL	<MDL	<MDL	<MDL	<MDL	<MDL	<MQL	2.561	0.465	3.598	<MDL	<MDL	<MQL	<MDL	<MDL	<MDL	<MDL	<MDL	<MDL	<MDL	<MDL	<MDL	<MQL	<MQL	<MDL	<MQL	<MDL	<MQL	<MDL	<MDL	<MDL	<MDL	<MDL	2.495	<MDL	<MDL	<MDL	<MDL	<MDL
Labe_8_Hrensko	Labe 8	Czech republic	River water	2.526	2.066	2.948	1.177	1.303	0.314	<MQL	<MQL	<MDL	<MDL	<MDL	<MDL	<MDL	<MQL	2.715	0.505	4.149	<MDL	<MDL	<MDL	<MDL	<MDL	<MDL	<MDL	<MDL	<MDL	<MDL	<MDL	<MDL	<MQL	<MDL	<MDL	<MQL	<MDL	<MQL	<MDL	<MDL	<MDL	<MDL	<MDL	3.723	<MDL	<MDL	<MDL	<MDL	<MDL
el00400l_Schmilka_links	el00400l	Germany	River water	2.668	2.758	3.024	1.32	1.17	<MQL	<MQL	<MDL	<MQL	<MDL	<MDL	<MDL	<MDL	<MQL	2.634	0.498	3.961	<MDL	<MDL	<MDL	<MDL	<MDL	<MDL	<MDL	<MDL	<MDL	<MDL	<MDL	<MDL	<MQL	<MQL	<MDL	<MQL	<MDL	<MQL	<MDL	<MDL	<MDL	<MDL	<MDL	2.5	<MDL	<MDL	<MDL	<MDL	<MDL
el00400m_Schmilka_mitte	el00400m	Germany	River water	2.506	2.332	2.987	1.193	1.215	0.251	<MQL	<MQL	<MDL	<MDL	<MDL	<MDL	<MDL	<MQL	2.231	0.562	3.384	<MDL	<MDL	<MDL	<MDL	<MDL	<MDL	<MDL	<MDL	<MDL	<MDL	<MDL	<MDL	<MQL	<MDL	<MDL	<MDL	<MDL	<MDL	<MDL	<MDL	<MDL	<MDL	<MDL	1.216	<MDL	<MDL	<MDL	<MDL	<MDL
el00400r_Schmilka_rechts	el00400r	Germany	River water	2.413	2.483	2.989	1.013	1.167	<MQL	<MQL	<MDL	<MDL	<MDL	<MDL	<MDL	<MDL	<MDL	2.506	0.405	2.877	<MDL	<MDL	<MDL	<MDL	<MDL	<MDL	<MDL	<MDL	<MDL	<MDL	<MDL	<MDL	<MQL	<MDL	<MQL	<MQL	<MDL	<MDL	<MDL	<MDL	<MDL	<MDL	<MDL	0.503	<MDL	<MDL	<MDL	<MDL	<MDL
el05450l_Dresden_links	el05450l	Germany	River water	3.389	3.198	3.225	1.151	1.189	0.294	<MQL	<MDL	<MDL	<MDL	<MDL	<MDL	<MDL	<MDL	2.15	1.113	3.477	<MDL	<MDL	<MDL	<MDL	<MDL	<MDL	<MDL	<MDL	<MDL	<MDL	<MDL	<MDL	<MQL	<MDL	<MQL	<MQL	<MDL	<MDL	<MDL	<MDL	<MDL	<MDL	<MDL	0.365	<MDL	<MDL	<MDL	<MDL	<MDL
el05450m_Dresden_Mitte	el05450m	Germany	River water	3.419	2.54	2.04	0.916	1.034	0.314	0.27	<MDL	<MQL	<MDL	<MDL	<MDL	<MDL	<MDL	1.858	0.529	4.107	<MDL	<MDL	<MDL	<MDL	<MDL	<MDL	<MDL	<MDL	<MDL	<MDL	<MDL	<MDL	<MQL	1.141	<MDL	<MDL	<MQL	<MQL	<MDL	<MDL	<MDL	<MDL	<MDL	0.345	<MDL	<MDL	<MDL	<MDL	<MDL
el08800l_Zehren_links	el08800l	Germany	River water	5.089	3.724	3.929	1.671	1.537	<MQL	0.251	<MDL	<MDL	<MDL	<MDL	<MDL	<MDL	<MDL	5.128	0.509	4.054	<MDL	<MDL	<MDL	<MDL	<MDL	<MDL	<MDL	<MDL	<MDL	<MDL	<MDL	<MDL	<MQL	0.586	<MQL	<MDL	<MQL	<MDL	<MDL	<MDL	<MDL	<MDL	<MDL	0.673	<MDL	<MDL	<MDL	<MDL	<MDL
el08800m_Zehren_mitte	el08800m	Germany	River water	3.081	3.29	3.234	1.347	1.266	0.262	0.146	<MDL	<MDL	<MDL	<MDL	<MDL	<MDL	<MDL	5.461	0.484	4.258	<MDL	<MDL	<MDL	<MDL	<MDL	<MDL	<MDL	<MDL	<MDL	<MDL	<MDL	<MDL	<MQL	<MDL	<MQL	<MDL	<MDL	<MDL	<MDL	<MDL	<MDL	<MDL	<MDL	0.299	<MDL	<MDL	<MDL	<MDL	<MDL
el08800r_Zehren_rechts	el08800r	Germany	River water	3.44	5.726	3	1.49	1.417	0.315	0.191	<MDL	<MDL	<MDL	<MDL	<MDL	<MDL	<MDL	6.775	0.57	3.902	<MDL	<MDL	<MDL	<MDL	<MDL	<MDL	<MDL	<MDL	<MDL	<MDL	<MDL	<MDL	<MDL	<MQL	<MQL	<MDL	<MQL	<MDL	<MDL	<MDL	<MDL	<MDL	<MDL	0.442	<MQL	<MDL	<MDL	<MDL	<MDL
el10700l_Riesa_links	el10700l	Germany	River water	3.344	4.08	3.714	1.534	1.321	0.315	0.137	<MDL	<MDL	<MDL	<MDL	<MDL	<MDL	<MDL	5.415	0.542	3.142	<MDL	<MDL	<MDL	<MDL	<MDL	<MDL	<MDL	<MDL	<MDL	<MDL	<MDL	<MDL	<MQL	<MDL	<MQL	<MDL	<MQL	<MDL	<MDL	<MDL	<MDL	<MDL	<MDL	0.422	<MQL	<MDL	<MDL	<MDL	<MDL
el10700m_Riesa_Mitte	el10700m	Germany	River water	3.479	3.869	3.618	1.435	1.282	0.269	0.185	<MDL	<MDL	<MDL	<MDL	<MDL	<MDL	<MDL	5.681	0.432	3.546	<MDL	<MDL	<MDL	<MDL	<MDL	<MDL	<MDL	<MDL	<MDL	<MDL	<MDL	<MDL	<MQL	<MDL	<MQL	<MDL	<MDL	<MDL	<MDL	<MDL	<MDL	<MDL	<MDL	0.414	<MDL	<MDL	<MDL	<MDL	<MDL
el10700r_Riesa_rechts	el10700r	Germany	River water	3.725	3.933	3.388	1.636	1.396	0.305	0.187	<MDL	<MQL	<MDL	<MDL	<MDL	<MDL	<MDL	7.651	0.539	3.874	<MDL	<MDL	<MDL	<MDL	<MDL	<MDL	<MDL	<MDL	<MDL	<MDL	<MDL	<MDL	<MDL	<MDL	<MDL	<MQL	<MDL	<MDL	<MDL	<MDL	<MDL	<MDL	<MDL	0.455	<MDL	<MDL	<MDL	<MDL	<MDL
el15450l_Torgau_links	el15450l	Germany	River water	3.495	4.558	2.962	1.43	1.319	0.281	0.188	<MDL	<MQL	<MDL	<MDL	<MDL	<MDL	<MDL	6.363	0.554	3.388	<MDL	<MDL	<MDL	<MDL	<MDL	<MDL	<MDL	<MDL	<MDL	<MDL	<MDL	<MDL	<MQL	<MDL	<MQL	<MDL	<MDL	<MDL	<MDL	<MDL	<MDL	<MDL	<MDL	0.38	<MDL	<MDL	<MDL	<MDL	<MDL
el15450m_Torgau_Mitte	el15450m	Germany	River water	3.353	3.722	3.363	1.537	1.146	0.273	0.181	<MDL	<MDL	<MDL	<MDL	<MDL	<MDL	<MDL	5.704	0.483	3.537	<MDL	<MDL	<MDL	<MDL	<MDL	<MDL	<MDL	<MDL	<MDL	<MDL	<MDL	<MDL	<MQL	<MDL	<MQL	<MDL	<MDL	<MDL	<MDL	<MDL	<MDL	<MDL	<MDL	0.346	<MDL	<MDL	<MDL	<MDL	<MDL
el15450r_Torgau_rechts	el15450r	Germany	River water	52.013	12.713	5.452	1.603	1.097	0.42	0.233	<MDL	<MQL	<MDL	<MDL	<MDL	<MDL	<MDL	5.893	0.489	3.322	<MDL	<MDL	<MDL	<MDL	<MDL	<MDL	<MDL	<MDL	<MDL	<MDL	<MDL	0.236	<MQL	0.821	<MQL	<MDL	<MDL	<MDL	<MDL	<MDL	<MDL	<MDL	<MDL	0.687	<MDL	<MDL	<MDL	<MDL	<MDL
el17260m_Dommitzsch_Mitte	el17260m	Germany	River water	3.596	4.142	3.733	1.521	1.352	0.352	0.19	<MDL	<MDL	<MDL	<MDL	<MDL	<MDL	<MDL	6.92	0.512	4.195	<MDL	<MDL	<MDL	<MDL	<MDL	<MDL	<MDL	<MDL	<MDL	<MDL	<MDL	<MDL	<MQL	<MDL	<MQL	<MQL	<MDL	<MDL	<MDL	<MDL	<MDL	<MDL	<MDL	0.376	<MDL	<MDL	<MDL	<MDL	<MDL
el17260r_Dommitzsch_rechts	el17260r	Germany	River water	3.597	4.498	3.317	1.486	1.301	0.259	0.145	<MDL	<MQL	<MDL	<MDL	<MDL	<MDL	<MDL	6.052	0.479	4.045	<MDL	<MDL	<MDL	<MDL	<MDL	<MDL	<MDL	<MDL	<MDL	<MDL	<MDL	<MDL	<MQL	<MDL	<MDL	<MQL	<MDL	<MDL	<MDL	<MDL	<MDL	<MDL	<MDL	0.365	<MDL	<MDL	<MDL	<MDL	<MDL
el17260l_MST_Dommitzsch_links	el17260l-MST	Germany	River water	3.599	4.463	3.237	1.466	1.262	0.284	0.187	<MDL	<MDL	<MDL	<MDL	<MDL	<MDL	<MDL	6.158	0.487	3.685	<MDL	<MDL	<MDL	<MDL	<MDL	<MDL	<MDL	<MDL	<MDL	<MDL	<MDL	<MDL	<MDL	<MDL	<MQL	<MQL	<MDL	<MQL	<MDL	<MDL	<MDL	<MDL	<MDL	0.451	<MDL	<MDL	<MDL	<MDL	<MDL
el21990l_Wittenberg_links	el21990l	Germany	River water	3.389	4.075	2.955	1.522	1.132	0.345	<MQL	<MDL	<MDL	<MDL	<MDL	<MDL	<MDL	<MDL	4.918	0.884	2.179	<MDL	<MDL	<MDL	<MDL	<MDL	<MDL	<MDL	<MDL	<MDL	<MDL	<MDL	<MDL	<MDL	<MDL	<MDL	<MDL	<MDL	<MDL	<MDL	<MDL	<MDL	<MDL	<MDL	<MQL	<MDL	<MDL	0.132	<MDL	<MDL
el21990m_Wittenberg_mitte	el21990m	Germany	River water	3.702	3.658	3.027	1.622	1.204	0.385	<MQL	<MDL	<MDL	<MDL	<MDL	<MDL	<MDL	<MDL	5.71	0.502	4.131	<MDL	<MDL	<MDL	<MDL	<MDL	<MDL	<MDL	<MDL	<MDL	<MDL	<MDL	<MDL	<MQL	<MDL	<MDL	<MDL	<MQL	<MDL	<MDL	<MDL	<MDL	<MDL	<MDL	<MQL	<MDL	<MDL	<MDL	<MDL	<MDL
el21990r_Wittenberg_rechts	el21990r	Germany	River water	2.991	3.314	2.606	1.301	0.955	<MQL	<MQL	<MDL	<MDL	<MDL	<MDL	<MDL	<MDL	<MDL	4.901	0.328	3.885	<MDL	<MDL	<MDL	<MDL	<MDL	<MDL	<MDL	<MDL	<MDL	<MDL	<MDL	<MDL	<MDL	<MDL	<MDL	<MDL	<MQL	<MQL	<MDL	<MDL	<MDL	<MDL	<MDL	<MQL	<MDL	<MDL	<MQL	<MDL	<MDL
el25800l_Rosslau_links	el25800l	Germany	River water	2.221	3.904	2.153	0.995	0.977	<MQL	0.129	<MDL	<MDL	<MDL	<MDL	<MDL	<MDL	<MDL	3.405	0.286	2.868	<MDL	<MDL	<MDL	<MDL	<MDL	<MDL	<MDL	<MDL	<MDL	<MDL	<MDL	<MDL	<MDL	<MDL	<MDL	<MDL	<MDL	<MDL	<MDL	<MDL	<MDL	<MDL	<MDL	<MDL	<MDL	<MDL	<MDL	<MDL	<MDL
el25800m_Rosslau_Mitte	el25800m	Germany	River water	2.291	2.905	2.19	1.197	0.989	0.254	0.116	<MDL	<MQL	<MDL	<MDL	<MDL	<MDL	<MDL	4.127	0.399	2.416	<MDL	<MDL	<MDL	<MDL	<MDL	<MDL	<MDL	<MDL	<MDL	<MDL	<MDL	<MDL	<MDL	<MQL	<MDL	<MQL	<MDL	<MDL	<MDL	<MDL	<MDL	<MDL	<MDL	<MQL	<MDL	<MDL	<MDL	<MDL	<MDL
el25800r_Rosslau_rechts	el25800r	Germany	River water	2.021	2.568	2.194	1.007	0.919	<MQL	<MQL	<MDL	<MQL	<MDL	<MDL	<MDL	<MDL	<MDL	2.969	0.279	2.218	<MDL	<MDL	<MDL	<MDL	<MDL	<MDL	<MDL	<MDL	<MDL	<MDL	<MDL	<MDL	<MDL	<MDL	<MDL	<MQL	<MDL	<MDL	<MDL	<MDL	<MDL	<MDL	<MDL	<MQL	<MDL	<MDL	<MDL	<MDL	<MDL
el28700l_Breitenhagen_links	el28700l	Germany	River water	4.868	5.421	4.275	1.716	1.476	0.306	<MQL	<MDL	<MDL	<MDL	<MDL	<MDL	<MDL	<MDL	11.959	0.577	3.461	<MDL	<MDL	<MDL	<MDL	<MDL	<MDL	<MDL	<MDL	<MDL	<MDL	<MDL	<MDL	<MDL	<MDL	<MDL	<MDL	<MQL	<MDL	<MDL	<MDL	<MDL	<MDL	<MQL	<MQL	<MDL	<MDL	<MQL	<MDL	<MDL
el28700m_Breitenhagen_mitte	el28700m	Germany	River water	3.851	4.842	3.848	1.559	1.254	<MQL	<MQL	<MDL	<MDL	<MDL	<MDL	<MDL	<MDL	<MDL	8.706	0.475	3.71	<MDL	<MDL	<MDL	<MDL	<MDL	<MDL	<MDL	<MDL	<MDL	<MDL	<MDL	<MDL	<MDL	<MDL	<MDL	<MDL	<MDL	<MQL	<MDL	<MDL	<MDL	<MDL	<MDL	<MQL	<MDL	<MDL	<MDL	<MDL	<MDL
el28700r_Breitenhagen_rechts	el28700r	Germany	River water	3.61	5.684	2.613	1.502	1.171	<MQL	<MQL	<MDL	<MDL	<MDL	<MDL	<MDL	<MDL	<MDL	5.642	0.35	2.555	<MDL	<MDL	<MDL	<MDL	<MDL	<MDL	<MDL	<MDL	<MDL	<MDL	<MDL	<MDL	<MDL	<MDL	<MDL	<MDL	<MQL	<MDL	<MDL	<MDL	<MDL	<MDL	<MDL	<MQL	<MDL	<MDL	<MDL	<MDL	<MDL
el31800l_Westerhuesen_links	el31800l	Germany	River water	4.485	4.588	4.126	1.501	1.344	0.305	<MQL	<MDL	<MDL	<MDL	<MDL	<MDL	<MDL	<MQL	7.526	0.322	2.776	<MDL	<MDL	<MDL	<MDL	<MDL	<MDL	<MDL	<MDL	<MDL	<MDL	<MDL	<MDL	<MQL	<MDL	<MDL	<MDL	<MQL	<MDL	<MDL	<MDL	<MDL	<MDL	<MDL	0.503	<MDL	<MDL	<MDL	<MDL	<MDL
el31800m_Westerhuesen_Mitte	el31800m	Germany	River water	4.053	5.04	3.624	1.484	1.417	0.255	<MQL	<MDL	<MDL	<MDL	<MDL	<MDL	<MDL	<MQL	8.647	0.482	2.981	<MDL	<MDL	<MDL	<MDL	<MDL	<MDL	<MDL	<MDL	<MDL	<MDL	<MDL	<MDL	<MDL	<MDL	<MDL	<MDL	<MQL	<MQL	<MDL	<MDL	<MDL	<MDL	<MDL	<MQL	<MDL	<MDL	<MQL	<MDL	<MDL
el31800r_Westerhuesen_rechts	el31800r	Germany	River water	3.794	5.474	3.859	1.461	1.26	0.27	<MQL	<MDL	<MDL	<MDL	<MDL	<MDL	<MDL	<MDL	7.61	0.465	3.271	<MDL	<MDL	<MDL	<MDL	<MDL	<MDL	<MDL	<MDL	<MDL	<MDL	<MDL	<MDL	<MDL	<MDL	<MDL	<MDL	<MQL	<MDL	<MDL	<MDL	<MDL	<MDL	<MDL	<MQL	<MDL	<MDL	<MDL	<MDL	<MDL
el32653l_Magdeburg_links	el32653l	Germany	River water	4.191	4.45	3.792	1.448	1.348	0.322	<MQL	<MDL	<MDL	<MDL	<MDL	<MDL	<MDL	<MDL	7.272	0.348	3.034	<MDL	<MDL	<MDL	<MDL	<MDL	<MDL	<MDL	<MDL	<MDL	<MDL	<MDL	<MDL	<MDL	<MDL	<MDL	<MDL	<MDL	<MDL	<MDL	<MDL	<MDL	<MDL	<MDL	<MQL	<MDL	<MDL	<MQL	<MDL	<MDL
el32653m_Magdeburg_Mitte	el32653m	Germany	River water	4.401	5.174	3.685	1.555	1.278	0.26	<MQL	<MDL	<MDL	<MDL	<MDL	<MDL	<MDL	<MDL	7.02	0.281	2.43	<MDL	<MDL	<MDL	<MDL	<MDL	<MDL	<MDL	<MDL	<MDL	<MDL	<MDL	<MDL	<MDL	<MDL	<MDL	<MDL	<MDL	<MDL	<MDL	<MDL	<MDL	<MDL	<MQL	<MQL	<MDL	<MDL	<MDL	<MDL	<MDL
el32653r_Magdeburg_rechts	el32653r	Germany	River water	4.17	5.616	3.691	1.321	1.317	0.262	<MQL	<MDL	<MDL	<MDL	<MDL	<MDL	<MDL	<MDL	7.456	0.412	2.905	<MDL	<MDL	<MDL	<MDL	<MDL	<MDL	<MDL	<MDL	<MDL	<MDL	<MDL	<MDL	<MDL	<MDL	<MDL	<MDL	<MQL	<MDL	<MDL	<MQL	<MDL	<MDL	<MQL	0.681	<MDL	<MDL	<MQL	<MDL	<MDL
el35100l_Rogaetz_links	el35100l	Germany	River water	1.987	2.674	1.811	0.779	0.649	<MQL	<MDL	<MDL	<MDL	<MDL	<MDL	<MDL	<MDL	<MDL	3.845	0.167	1.502	<MDL	<MDL	<MDL	<MDL	<MDL	<MDL	<MDL	<MDL	<MDL	<MDL	<MDL	<MDL	<MDL	<MDL	<MDL	<MDL	<MQL	<MDL	<MDL	<MDL	<MDL	<MDL	<MDL	<MQL	<MDL	<MDL	<MQL	<MDL	<MDL
el35100m_Rogaetz_mitte	el35100m	Germany	River water	3.843	5.103	3.804	1.429	1.237	0.291	<MQL	<MDL	<MDL	<MDL	<MDL	<MDL	<MDL	<MQL	7.83	0.425	2.938	<MDL	<MDL	<MDL	<MDL	<MDL	<MDL	<MDL	<MDL	<MDL	<MDL	<MDL	<MDL	<MDL	<MDL	<MDL	<MDL	<MQL	<MDL	<MDL	<MDL	<MDL	<MDL	<MQL	<MQL	<MDL	<MDL	<MQL	<MDL	<MDL
el35100r_Rogaetz_rechts	el35100r	Germany	River water	3.628	5.53	3.615	1.282	1.093	<MQL	<MQL	<MDL	<MDL	<MDL	<MDL	<MDL	<MDL	<MDL	6.407	0.224	2.253	<MDL	<MDL	<MDL	<MDL	<MDL	<MDL	<MDL	<MDL	<MDL	<MDL	<MDL	<MDL	<MDL	<MDL	<MDL	<MDL	<MQL	<MDL	<MDL	<MDL	<MDL	<MDL	<MDL	<MQL	<MDL	<MDL	<MQL	<MDL	<MDL
el38800l_Tangermuende_links	el38800l	Germany	River water	3.731	6.208	3.696	1.385	1.193	<MQL	<MQL	<MDL	<MDL	<MDL	<MDL	<MDL	<MDL	<MDL	5.992	0.469	2.649	<MDL	<MDL	<MDL	<MDL	<MDL	<MDL	<MDL	<MDL	<MDL	<MDL	<MDL	<MDL	<MDL	<MDL	<MDL	<MDL	<MQL	<MDL	<MDL	<MDL	<MDL	<MDL	<MQL	<MQL	<MDL	<MDL	<MDL	<MDL	<MDL
el38800m_Tangermuende_Mitte	el38800m	Germany	River water	4.058	6.459	3.396	1.455	1.37	0.286	<MQL	<MDL	<MDL	<MDL	<MDL	<MDL	<MDL	<MDL	6.604	0.517	2.429	<MDL	<MDL	<MDL	<MDL	<MDL	<MDL	<MDL	<MDL	<MDL	<MDL	<MDL	<MDL	<MDL	<MDL	<MDL	<MDL	<MQL	<MDL	<MDL	<MDL	<MDL	<MDL	<MQL	<MQL	<MDL	<MDL	<MQL	<MDL	<MDL
el38800r_Tangermuende_rechts	el38800r	Germany	River water	4.053	6.561	3.521	1.421	1.22	0.304	<MQL	<MDL	<MDL	<MDL	<MDL	<MDL	<MDL	<MDL	6.326	0.446	2.981	<MDL	<MDL	<MDL	<MDL	<MDL	<MDL	<MDL	<MDL	<MDL	<MDL	<MDL	<MDL	<MDL	<MDL	<MDL	<MDL	<MDL	<MDL	<MQL	<MDL	<MDL	<MDL	<MQL	<MQL	<MDL	<MDL	<MDL	<MDL	<MDL
el42225l_Werben_links	el42225l	Germany	River water	3.859	5.977	3.494	1.65	1.522	0.31	<MDL	<MDL	<MDL	<MDL	<MDL	<MDL	<MDL	<MQL	6.744	0.454	4.473	<MDL	<MDL	<MDL	<MDL	<MDL	<MDL	<MDL	<MDL	<MDL	<MDL	<MDL	<MDL	<MDL	<MDL	<MDL	<MDL	<MQL	<MDL	<MDL	<MDL	<MDL	<MDL	<MQL	<MDL	<MDL	<MDL	<MQL	<MDL	<MQL
el42225m_Werben_Mitte	el42225m	Germany	River water	3.989	6.663	3.586	1.556	1.451	0.286	<MDL	<MDL	<MDL	<MDL	<MDL	<MDL	<MDL	<MDL	8.354	0.653	4.258	<MDL	<MDL	<MDL	<MDL	<MDL	<MDL	<MDL	<MDL	<MDL	<MDL	<MDL	<MDL	<MDL	<MDL	<MDL	<MQL	<MQL	<MDL	<MDL	<MDL	<MDL	<MDL	<MQL	<MDL	<MDL	<MDL	<MQL	<MDL	<MDL
el42225r_Werben_rechts	el42225r	Germany	River water	3.562	6.417	3.964	1.599	1.562	0.353	<MDL	<MDL	<MDL	<MDL	<MDL	<MDL	<MDL	<MDL	9.009	0.598	3.789	<MDL	<MDL	<MDL	<MDL	<MDL	<MDL	<MDL	<MDL	<MDL	<MDL	<MDL	<MDL	<MDL	<MDL	<MDL	<MDL	<MDL	<MDL	<MDL	<MDL	<MDL	<MDL	<MQL	<MDL	<MDL	<MDL	<MQL	<MDL	<MDL
el45490l_Wittenberge_links	el45490l	Germany	River water	4.651	6.633	3.472	1.738	1.684	0.272	0.17	<MDL	<MDL	<MDL	<MDL	<MDL	<MDL	0.348	8.026	0.53	1.647	<MDL	<MDL	<MDL	<MDL	<MDL	<MDL	<MDL	<MDL	<MDL	<MDL	<MDL	<MDL	<MQL	<MDL	<MDL	<MDL	<MDL	<MDL	<MDL	<MDL	<MDL	<MDL	<MQL	<MQL	<MDL	<MDL	<MDL	<MDL	<MQL
el45490m_Wittenberge_mitte	el45490m	Germany	River water	4.404	8.298	3.528	1.592	1.758	0.299	0.19	<MDL	<MQL	<MDL	<MDL	<MDL	<MDL	0.263	7.439	0.483	2.438	<MDL	<MDL	<MDL	<MDL	<MDL	<MDL	<MDL	<MDL	<MDL	<MDL	<MDL	<MDL	<MQL	<MDL	<MDL	<MDL	<MDL	<MDL	<MDL	<MDL	<MDL	<MDL	<MQL	<MDL	<MDL	<MDL	<MDL	<MDL	<MQL
el45490r_Wittenberge_rechts	el45490r	Germany	River water	4.174	6.725	3.717	1.461	1.485	0.26	0.21	<MDL	<MDL	<MDL	<MDL	<MDL	<MDL	0.347	6.533	0.449	2.194	<MDL	<MDL	<MDL	<MDL	<MDL	<MDL	<MDL	<MDL	<MDL	<MDL	<MDL	<MDL	<MQL	<MDL	<MDL	<MQL	<MDL	<MDL	<MDL	<MDL	<MDL	<MDL	<MQL	<MQL	<MDL	<MDL	<MDL	<MDL	<MQL
el47500l_Schnackenburg_links	el47500l	Germany	River water	4.592	8.07	3.765	1.656	1.632	0.274	0.215	<MDL	<MDL	<MDL	<MDL	<MDL	<MDL	0.364	8.353	0.735	2.454	<MDL	<MDL	<MDL	<MDL	<MDL	<MDL	<MDL	<MDL	<MDL	<MDL	<MDL	<MDL	<MQL	<MDL	<MDL	<MDL	<MDL	<MDL	<MDL	<MDL	<MDL	<MDL	<MQL	<MQL	<MDL	<MDL	<MDL	<MDL	<MQL
el47500m_Schnackenburg_mitte	el47500m	Germany	River water	4.34	8.399	3.412	1.499	1.55	0.29	0.21	<MDL	<MDL	<MDL	<MDL	<MDL	<MDL	0.272	5.389	0.662	3.24	<MDL	<MDL	<MDL	<MDL	<MDL	<MDL	<MDL	<MDL	<MDL	<MDL	<MDL	<MDL	<MQL	<MDL	<MDL	<MDL	<MQL	<MDL	<MDL	<MDL	<MDL	<MDL	<MQL	<MQL	<MDL	<MDL	<MDL	<MDL	<MDL
el47500r_Schnackenburg_rechts	el47500r	Germany	River water	4.1	6.436	3.331	1.347	1.441	0.288	0.234	<MDL	<MDL	<MDL	<MDL	<MDL	<MDL	0.439	6.714	0.576	2.568	<MDL	<MDL	<MDL	<MDL	<MDL	<MDL	<MDL	<MDL	<MDL	<MDL	<MDL	<MDL	<MQL	<MDL	<MDL	<MDL	<MQL	<MDL	<MDL	<MDL	<MDL	<MDL	<MQL	<MDL	<MDL	<MDL	<MDL	<MDL	<MQL
el50600l_Doemitz_links	el50600l	Germany	River water	4.463	11.162	3.55	1.747	1.836	0.28	0.196	<MDL	<MQL	<MDL	<MDL	<MDL	<MDL	<MDL	6.291	0.426	2.876	<MDL	<MDL	<MDL	<MDL	<MDL	<MDL	<MDL	<MDL	<MDL	<MDL	<MDL	<MDL	<MQL	<MDL	<MDL	<MDL	<MDL	<MDL	<MDL	<MDL	<MDL	<MDL	<MQL	<MQL	<MDL	<MDL	<MDL	<MDL	<MQL
el50600m_Doemitz_Mitte	el50600m	Germany	River water	5.308	14.564	4.265	1.941	1.807	0.358	0.208	<MDL	<MQL	<MDL	<MDL	<MDL	<MDL	0.34	7.968	0.555	2.986	<MDL	<MDL	<MDL	<MDL	<MDL	<MDL	<MDL	<MDL	<MDL	<MDL	<MDL	<MDL	<MQL	<MQL	<MDL	<MDL	<MQL	<MDL	<MDL	<MDL	<MDL	<MDL	<MQL	<MQL	<MDL	<MDL	<MDL	<MDL	<MDL
el50600r_Doemitz_rechts	el50600r	Germany	River water	4.078	7.794	3.51	1.461	1.444	0.291	0.228	<MDL	<MDL	<MDL	<MDL	<MDL	<MDL	0.336	6.154	0.467	3.624	<MDL	<MDL	<MDL	<MDL	<MDL	<MDL	<MDL	<MDL	<MDL	<MDL	<MDL	<MDL	<MQL	<MDL	<MDL	<MDL	<MDL	<MDL	<MDL	<MDL	<MDL	<MDL	<MQL	<MQL	<MDL	<MDL	<MDL	<MDL	<MQL
el53600l_Neu_Darchau_links	el53600l	Germany	River water	4.21	3.024	3.874	1.541	1.586	0.25	0.161	<MDL	<MDL	<MDL	<MDL	<MDL	<MDL	0.289	6.904	0.463	3.715	<MDL	<MDL	<MDL	<MDL	<MDL	<MDL	<MDL	<MDL	<MDL	<MDL	<MDL	<MDL	<MQL	<MDL	<MDL	<MDL	<MQL	<MDL	<MDL	<MDL	<MDL	<MDL	<MQL	<MQL	<MDL	<MDL	<MDL	<MDL	<MQL
el53600m_Neu_Darchau_mitte	el53600m	Germany	River water	4.159	10.996	3.551	1.657	1.409	0.287	0.21	<MDL	<MDL	<MDL	<MDL	<MDL	<MDL	<MQL	5.001	0.344	5.487	<MDL	<MDL	<MDL	<MDL	<MDL	<MDL	<MDL	<MDL	<MDL	<MDL	<MDL	<MDL	<MQL	<MDL	<MDL	<MDL	<MQL	<MDL	<MDL	<MDL	<MDL	<MDL	<MQL	<MQL	<MDL	<MDL	<MDL	<MDL	<MQL
el53600r_Neu_Darchau_rechts	el53600r	Germany	River water	4.485	3.053	3.628	1.576	1.613	0.292	0.201	<MDL	<MDL	<MDL	<MDL	<MDL	<MDL	0.31	6.621	0.647	3.88	<MDL	<MDL	<MDL	<MDL	<MDL	<MDL	<MDL	<MDL	<MDL	<MDL	<MDL	<MDL	<MQL	<MDL	<MDL	<MDL	<MQL	<MDL	<MDL	<MDL	<MDL	<MDL	<MQL	<MDL	<MDL	<MDL	<MDL	<MDL	<MQL
el53600r_Neu_Darchau_rechts_replicate	el53600r	Germany	River water	2.717	1.543	2.01	1.161	1.163	0.265	0.193	<MDL	<MDL	<MDL	<MDL	<MDL	<MDL	<MQL	3.532	0.339	3.412	<MDL	<MDL	<MDL	<MDL	<MDL	<MDL	<MDL	<MDL	<MDL	<MDL	<MDL	<MDL	<MQL	<MDL	<MDL	<MDL	<MQL	<MDL	<MDL	<MDL	<MDL	<MDL	<MQL	<MDL	<MDL	<MDL	<MDL	<MDL	<MQL
el57040l_Lauenburg_links	el57040l	Germany	River water	4.538	2.856	3.876	1.601	1.686	0.355	0.198	<MDL	<MDL	<MDL	<MDL	<MDL	<MDL	0.286	5.893	0.324	4.167	<MDL	<MDL	<MDL	<MDL	<MDL	<MDL	<MDL	<MDL	<MDL	<MDL	<MDL	<MDL	<MQL	<MDL	<MDL	<MDL	<MDL	<MDL	<MDL	<MDL	<MDL	<MDL	<MQL	<MDL	<MDL	<MDL	<MDL	<MDL	<MQL
el57040m_Lauenburg_Mitte	el57040m	Germany	River water	4.662	3.527	3.607	1.555	1.49	0.24	0.11	<MDL	<MDL	<MDL	<MDL	<MDL	<MDL	0.312	7.361	0.426	1.993	<MDL	<MDL	<MDL	<MDL	<MQL	<MDL	<MDL	<MDL	<MDL	<MDL	<MDL	<MDL	<MQL	<MDL	<MDL	<MDL	<MDL	<MDL	<MDL	<MDL	<MDL	<MDL	<MQL	<MDL	<MDL	<MDL	<MDL	<MDL	<MDL
el57040r_Lauenburg_rechts	el57040r	Germany	River water	4.233	2.729	3.382	1.432	1.383	0.249	0.153	<MDL	<MDL	<MDL	<MDL	<MDL	<MDL	<MQL	5.938	0.391	2.417	<MDL	<MDL	<MDL	<MDL	<MDL	<MDL	<MDL	<MDL	<MDL	<MDL	<MDL	<MDL	<MQL	<MDL	<MDL	<MDL	<MQL	<MDL	<MDL	<MDL	<MDL	<MDL	<MQL	0.792	<MDL	<MDL	<MDL	<MDL	<MQL
el58550l_Geesthacht_links	el58550l	Germany	River water	4.149	2.532	3.421	1.507	1.402	0.315	0.186	<MDL	<MDL	<MDL	<MDL	<MDL	<MDL	0.306	7.116	0.548	2.99	<MDL	<MDL	<MDL	<MDL	<MDL	<MDL	<MDL	<MDL	<MDL	<MDL	<MDL	<MDL	<MQL	<MDL	<MDL	<MDL	<MQL	<MDL	<MDL	<MDL	<MDL	<MDL	<MQL	<MDL	<MDL	<MDL	<MDL	<MDL	<MQL
el58550m_Geesthacht_Mitte	el58550m	Germany	River water	4.514	2.575	3.387	1.59	1.516	0.293	0.214	<MDL	<MDL	<MDL	<MDL	<MDL	<MDL	<MQL	4.391	0.572	4.097	<MDL	<MDL	<MDL	<MDL	<MDL	<MDL	<MDL	<MDL	<MDL	<MDL	<MDL	<MDL	<MQL	<MDL	<MDL	<MDL	<MQL	<MDL	<MDL	<MDL	<MDL	<MDL	<MDL	<MQL	<MDL	<MDL	<MDL	<MDL	<MQL
el58550r_Geesthacht_rechts	el58550r	Germany	River water	4.316	2.877	3.72	1.486	1.415	0.224	0.227	<MDL	<MDL	<MDL	<MDL	<MDL	<MDL	<MQL	4.944	0.487	3.584	<MDL	<MDL	<MDL	<MDL	<MDL	<MDL	<MDL	<MDL	<MDL	<MDL	<MDL	<MDL	<MQL	<MDL	<MDL	<MDL	<MQL	<MDL	<MDL	<MDL	<MDL	<MDL	<MQL	<MDL	<MDL	<MDL	<MDL	<MDL	<MQL
Labe_trib1_Orlice	Labe trib1	Czech republic	Tributary	1.664	0.838	0.811	0.496	0.539	<MDL	<MQL	<MDL	<MDL	<MDL	<MDL	<MDL	<MDL	<MDL	1.113	0.169	<MDL	<MDL	<MDL	<MDL	<MDL	<MDL	<MDL	<MDL	<MDL	<MDL	<MDL	<MDL	<MDL	<MDL	<MQL	<MDL	<MQL	<MDL	<MDL	<MDL	<MDL	<MDL	<MDL	<MDL	3.637	<MDL	<MDL	<MDL	<MDL	<MDL
Labe_trib2_Jizera	Labe trib2	Czech republic	Tributary	1.127	2.803	1.737	0.77	0.662	<MDL	<MQL	<MQL	<MDL	<MDL	<MDL	<MDL	<MDL	<MDL	1.234	0.18	2.723	<MDL	<MDL	<MDL	<MDL	<MDL	<MDL	<MDL	<MDL	<MDL	<MDL	<MDL	<MDL	<MQL	<MDL	<MQL	<MDL	<MDL	<MDL	<MDL	<MDL	<MDL	<MDL	<MDL	2.508	<MDL	<MDL	<MDL	<MDL	<MDL
Labe_trib3_Vltava	Labe trib3	Czech republic	Tributary	<MDL	<MDL	1.823	0.712	1.033	<MQL	<MQL	<MDL	<MDL	<MDL	<MDL	<MDL	<MDL	<MDL	2.472	0.328	<MQL	<MDL	<MDL	<MDL	<MDL	<MDL	<MDL	<MDL	<MDL	<MDL	<MDL	<MDL	<MDL	<MQL	<MDL	<MDL	<MDL	<MDL	<MDL	<MDL	<MDL	<MDL	<MDL	<MDL	7.673	<MDL	<MDL	<MDL	<MDL	<MDL
Labe_trib3_Vltava_replicate	Labe trib3	Czech republic	Tributary	3.974	1.398	1.976	0.895	0.923	<MQL	<MQL	<MDL	<MDL	<MDL	<MDL	<MDL	<MDL	<MDL	2.735	0.332	<MDL	<MDL	<MDL	<MDL	<MDL	<MDL	<MDL	<MDL	<MDL	<MDL	<MDL	<MDL	<MQL	<MQL	<MQL	<MDL	<MDL	<MDL	<MDL	<MDL	<MDL	<MDL	<MDL	<MDL	4.613	<MDL	<MDL	<MDL	<MDL	<MDL
Labe_trib4_Ohre	Labe trib4	Czech republic	Tributary	1.074	<MDL	1.616	0.583	0.682	<MQL	<MQL	<MDL	<MDL	<MDL	<MDL	<MDL	<MDL	<MQL	1.37	0.674	2.522	<MDL	<MDL	<MDL	<MDL	<MDL	<MDL	<MDL	<MDL	<MDL	<MDL	<MDL	<MDL	<MDL	<MDL	<MDL	<MDL	<MDL	<MDL	<MDL	<MDL	<MDL	<MDL	<MDL	1.727	<MDL	<MDL	<MDL	<MDL	<MDL
Labe_trib5_Bilina	Labe trib5	Czech republic	Tributary	7.393	23.035	22.215	4.3	3.665	0.813	0.573	<MQL	<MDL	<MDL	<MDL	<MDL	<MDL	0.388	5.903	5.789	53.234	<MDL	<MDL	<MDL	<MDL	<MDL	<MDL	<MDL	<MDL	<MDL	<MDL	<MDL	<MDL	<MDL	<MDL	4.584	<MQL	<MDL	<MDL	<MDL	<MQL	<MDL	<MDL	<MDL	20.665	<MDL	<MDL	<MDL	<MDL	<MDL
Labe_trib6_Ploucnice	Labe trib6	Czech republic	Tributary	1.396	<MDL	2.132	0.391	0.451	<MQL	<MDL	<MQL	<MDL	<MDL	<MDL	<MDL	<MDL	<MDL	0.94	0.152	<MDL	<MDL	<MDL	<MDL	<MDL	<MDL	<MDL	<MDL	<MDL	<MDL	<MDL	<MDL	<MDL	<MDL	<MDL	<MDL	<MDL	<MDL	<MDL	<MDL	<MDL	<MDL	<MDL	<MDL	2.327	<MDL	<MDL	<MDL	<MDL	<MDL
trib_Weisseritz	trib_Weisseritz	Germany	Tributary	2.312	2.752	2.269	0.993	1.465	<MQL	0.138	<MDL	<MDL	<MDL	<MDL	<MDL	<MDL	<MQL	2.832	0.335	1.723	<MDL	<MDL	<MDL	<MDL	<MDL	<MDL	<MDL	<MDL	<MDL	<MDL	<MDL	<MDL	<MDL	<MDL	<MDL	<MDL	<MQL	<MDL	<MDL	<MDL	<MDL	<MDL	<MDL	<MQL	<MDL	<MDL	<MDL	<MDL	<MDL
el19900mund_Schwarze_Elster_Muendung	el19900münd	Germany	estuary	3.718	4.817	2.58	1.431	1.051	<MQL	<MQL	<MDL	<MDL	<MDL	<MDL	<MDL	<MDL	<MDL	2.482	0.833	0.669	<MDL	<MDL	<MDL	<MDL	<MDL	<MDL	<MDL	<MDL	<MDL	<MDL	<MDL	<MDL	<MDL	<MDL	<MDL	<MDL	<MQL	<MDL	<MDL	<MDL	<MDL	<MDL	<MDL	<MQL	<MDL	<MDL	<MDL	<MDL	<MDL
el29070mund_Saale_Muendung	el29070münd	Germany	estuary	7.268	2.944	4.161	1.55	1.624	0.402	<MQL	<MDL	<MDL	<MDL	<MDL	<MDL	<MDL	<MDL	9.016	0.357	1.494	<MDL	<MDL	<MDL	<MDL	<MDL	<MDL	<MDL	<MDL	<MDL	<MDL	<MDL	<MDL	<MDL	<MDL	<MDL	<MDL	<MQL	<MDL	<MDL	<MDL	<MDL	<MDL	<MDL	0.59	<MDL	<MDL	<MDL	<MDL	<MDL
el43800mund_Havel_Muendung	el43800münd	Germany	estuary	3.576	5.49	2.524	1.233	1.138	0.225	<MQL	<MDL	<MDL	<MDL	<MDL	<MDL	<MDL	<MDL	3.373	1.281	1.423	<MDL	<MDL	<MDL	<MDL	<MDL	<MDL	<MDL	<MDL	<MDL	<MDL	<MDL	<MDL	<MDL	<MDL	<MDL	<MDL	<MDL	<MDL	<MDL	<MDL	<MDL	<MDL	<MDL	<MDL	<MDL	<MDL	<MDL	<MDL	0.125
trib_Milde	trib_Milde	Germany	Tributary	3.313	<MDL	1.239	0.487	0.682	0.143	<MQL	<MDL	<MDL	<MDL	<MDL	<MDL	<MDL	<MQL	1.517	0.182	0.496	<MDL	<MDL	<MDL	<MDL	<MDL	<MDL	<MDL	<MDL	<MDL	<MDL	<MDL	<MDL	<MQL	<MDL	<MDL	<MDL	<MQL	<MDL	<MDL	<MDL	<MDL	<MDL	<MDL	<MDL	<MDL	<MDL	<MDL	<MDL	<MQL
trib_Elde	trib_Elde	Germany	Tributary	2.521	<MDL	0.873	0.505	0.693	0.104	<MQL	<MDL	<MDL	<MDL	<MDL	<MDL	<MDL	<MDL	1.51	0.289	0.512	<MDL	<MDL	<MDL	<MDL	<MDL	<MDL	<MDL	<MDL	<MDL	<MDL	<MDL	<MDL	<MQL	<MDL	<MDL	<MDL	<MDL	<MDL	<MDL	<MDL	<MDL	<MDL	<MDL	<MDL	<MDL	<MDL	<MDL	<MDL	<MQL
el25900mund_Mulde_Muendung	el25900münd	Germany	estuary	11.414	5.718	8.558	2.736	2.64	0.351	<MQL	<MDL	<MDL	<MDL	<MDL	<MDL	<MDL	<MQL	32.282	0.764	2.547	<MDL	<MDL	<MDL	<MDL	<MDL	<MDL	<MDL	<MDL	<MDL	<MDL	<MDL	<MDL	<MDL	0.248	<MDL	<MDL	<MQL	<MDL	<MDL	<MDL	<MDL	<MDL	<MDL	<MQL	<MDL	<MDL	0.111	<MDL	0.225
trib_Jeetzel	trib_Jeetzel	Germany	Tributary	1.352	1.386	2.736	0.39	0.437	<MQL	<MDL	<MDL	<MDL	<MDL	<MDL	<MDL	<MDL	<MDL	1.113	<MQL	0.267	<MDL	<MDL	<MDL	<MDL	<MDL	<MDL	<MDL	<MDL	<MDL	<MDL	<MDL	<MDL	<MDL	<MQL	<MDL	<MDL	<MQL	<MDL	<MDL	<MDL	<MDL	<MDL	<MDL	<MDL	<MDL	<MDL	<MQL	<MDL	<MDL
trib_Sude	trib_Sude	Germany	Tributary	12.029	2.144	2.365	0.729	0.803	<MQL	<MDL	<MDL	<MDL	<MDL	<MDL	<MDL	<MDL	0.324	2.423	0.354	<MQL	<MDL	<MDL	<MDL	<MDL	<MDL	<MDL	<MDL	<MDL	<MDL	<MDL	<MDL	<MDL	<MDL	<MDL	<MDL	<MQL	<MQL	<MDL	<MDL	<MDL	<MDL	<MDL	<MDL	<MDL	<MDL	<MDL	<MQL	<MDL	<MDL
WWTP1_Vrchlabi_EFF	Labe WWTP1 effluent	Czech republic	WWTP effluent	3.712	<MDL	2.137	0.767	2.087	0.413	<MQL	<MDL	<MDL	<MDL	<MDL	<MDL	<MDL	<MDL	<MDL	<MQL	6.574	<MDL	<MDL	<MDL	<MDL	<MDL	<MDL	<MDL	<MDL	<MDL	<MDL	<MDL	<MDL	<MDL	<MDL	<MDL	<MDL	<MQL	<MDL	<MDL	<MDL	<MDL	<MDL	<MDL	<MDL	<MDL	<MDL	<MDL	<MDL	<MQL
WWTP5_Pardubice_EFF	Labe WWTP5 effluent	Czech republic	WWTP effluent	15.07	18.022	37.111	28.148	4.089	0.593	0.617	<MDL	<MDL	<MDL	<MDL	<MDL	<MDL	0.785	7.941	5.357	30.645	<MDL	<MDL	<MDL	<MDL	<MDL	<MDL	<MDL	<MDL	<MDL	<MDL	<MDL	<MQL	0.532	<MDL	1.592	<MDL	<MDL	<MDL	<MDL	<MDL	<MDL	<MDL	<MDL	228.13	<MDL	<MDL	<MDL	<MDL	<MDL
WWTP_Dresden_EFF	WWTP Dresden effluent	Germany	WWTP effluent	36.622	14.453	10.067	5.084	3.775	2.351	2.217	<MQL	<MDL	<MDL	<MDL	<MDL	<MDL	<MDL	142.75	0.818	7.515	<MDL	<MDL	<MDL	<MDL	<MDL	<MDL	<MDL	<MDL	<MDL	<MDL	<MDL	<MDL	<MDL	0.118	<MQL	<MDL	<MDL	<MDL	<MDL	<MDL	<MDL	<MDL	<MDL	3.219	<MDL	<MDL	<MQL	<MDL	0.23
WWTP_Meissen_EFF	WWTP Meissen effluent	Germany	WWTP effluent	5.761	2.334	4.952	1.92	3.512	0.876	0.705	<MDL	<MDL	<MDL	<MDL	<MDL	<MDL	<MDL	1.838	0.376	1.503	<MDL	<MDL	<MDL	<MDL	<MDL	<MDL	<MDL	<MDL	<MDL	<MDL	<MDL	<MDL	<MDL	<MDL	<MDL	<MDL	<MQL	<MDL	<MDL	<MDL	<MDL	<MDL	<MDL	<MQL	<MDL	<MDL	<MQL	<MDL	<MQL
WWTP_Riesa_EFF	WWTP Riesa effluent	Germany	WWTP effluent	7.681	19.394	44.931	8.432	2.511	0.755	0.497	<MDL	<MDL	<MDL	<MDL	<MDL	<MDL	<MDL	2.676	<MQL	2.295	<MDL	<MDL	<MDL	<MDL	<MDL	<MDL	<MDL	<MDL	<MDL	<MDL	<MDL	<MDL	<MDL	<MDL	1.496	<MDL	0.544	<MDL	<MDL	<MQL	<MDL	<MDL	<MDL	188.62	<MDL	<MDL	<MDL	<MDL	<MQL
WWTP_Torgau_EFF	WWTP Torgau effluent	Germany	WWTP effluent	5.595	1.949	3.163	1.368	2.409	0.537	<MQL	<MDL	<MDL	<MDL	<MDL	<MDL	<MDL	<MDL	<MDL	0.585	1.349	<MDL	<MDL	<MDL	<MDL	<MDL	<MDL	<MDL	<MDL	<MDL	<MDL	<MDL	<MDL	<MDL	<MDL	<MQL	<MQL	<MDL	<MDL	<MDL	<MDL	<MDL	<MDL	<MDL	1.005	<MDL	<MDL	<MQL	<MDL	2.301
WWTP_Wittenberg_EFF	WWTP Wittenberg effluent	Germany	WWTP effluent	<MQL	4.065	3.368	1.459	2.524	0.359	0.211	<MDL	<MDL	<MDL	<MDL	<MDL	<MDL	<MDL	1.867	0.921	2.36	<MDL	<MDL	<MDL	<MDL	<MDL	<MDL	<MDL	<MDL	<MDL	<MDL	<MDL	<MDL	<MDL	0.449	<MDL	<MQL	<MQL	<MDL	<MDL	<MDL	<MDL	<MDL	<MDL	<MQL	<MDL	<MDL	<MQL	<MDL	<MDL
WWTP_Dessau_EFF	WWTP Dessau effluent	Germany	WWTP effluent	5.913	4.333	5.592	2.253	2.996	0.558	0.515	<MDL	<MDL	<MDL	<MDL	<MDL	<MDL	2.051	4.591	14.293	4.115	<MDL	<MDL	<MDL	<MDL	<MDL	<MDL	<MDL	<MDL	<MDL	<MDL	<MDL	<MDL	<MDL	<MDL	<MDL	<MDL	<MDL	<MDL	<MDL	<MDL	<MDL	<MDL	<MDL	1.364	<MDL	<MDL	<MDL	<MDL	<MQL
WWTP_Hetlinger_WWTP_EFF	WWTP Hetlinger	Germany	WWTP effluent	10.347	3.454	5.532	1.59	4.15	0.703	0.524	<MDL	<MDL	<MDL	<MDL	<MDL	<MDL	<MDL	4.915	1.087	24.812	<MDL	<MDL	<MDL	<MDL	<MDL	<MDL	<MDL	<MDL	<MDL	<MDL	<MDL	<MDL	<MDL	<MDL	<MDL	<MDL	<MQL	<MDL	<MDL	<MDL	<MDL	<MDL	<MDL	<MQL	<MDL	<MDL	<MDL	<MDL	0.175
WWTP_Hetlinger_WWTP_EFF	WWTP Hetlinger	Germany	WWTP effluent	10.283	3.46	4.74	1.567	2.069	0.361	<MQL	<MDL	<MDL	<MDL	<MDL	<MDL	<MDL	<MDL	4.419	1.229	6.794	<MDL	<MDL	<MDL	<MDL	<MDL	<MDL	<MDL	<MDL	<MDL	<MDL	<MDL	<MQL	0.276	0.166	0.547	<MQL	<MQL	<MDL	<MDL	<MDL	<MDL	<MDL	<MDL	7.675	<MDL	<MDL	<MQL	<MDL	0.113
WWTP_Magdeburg_EFF	WWTP Magdeburg effluent	Germany	WWTP effluent	4.219	3.678	4.778	1.099	2.101	0.65	<MQL	<MDL	<MDL	<MDL	<MDL	<MDL	<MDL	<MDL	2.268	0.788	3.698	<MDL	<MDL	<MDL	<MDL	<MDL	<MDL	<MDL	<MDL	<MDL	<MDL	<MDL	<MDL	<MDL	<MDL	<MQL	<MDL	<MDL	<MDL	<MDL	<MDL	<MDL	<MDL	<MDL	2.31	<MDL	<MDL	<MDL	<MDL	<MQL
WWTP1_Vrchlabi_INF	Labe WWTP1 influent	Czech republic	WWTP influent	5.82	<MDL	<MDL	2.81	<MDL	<MDL	<MDL	<MDL	11.27	<MDL	<MDL	<MDL	<MDL	<MDL	<MDL	<MDL	1.56	<MDL	<MDL	<MDL	<MDL	<MDL	<MDL	<MDL	<MDL	<MDL	<MDL	<MDL	<MDL	<MDL	<MDL	<MDL	<MDL	<MQL	<MDL	<MDL	<MDL	<MDL	<MDL	<MDL	<MQL	<MDL	<MDL	<MDL	<MDL	<MDL
WWTP5_Pardubice_INF_mun	Labe WWTP5 influent-mun	Czech republic	WWTP influent	22.87	7.95	6.62	2.44	<MQL	<MQL	<MDL	<MDL	3.28	<MDL	<MDL	<MDL	<MDL	<MDL	5.78	<MDL	24.1	<MDL	<MDL	<MDL	<MDL	<MDL	<MDL	<MDL	<MDL	<MDL	<MDL	<MDL	<MDL	<MDL	<MDL	<MDL	<MDL	<MDL	<MDL	<MDL	<MDL	<MDL	<MDL	<MDL	159.12	<MDL	<MDL	<MDL	<MDL	<MDL
WWTP_Dresden_INF	WWTP Dresden influent	Germany	WWTP influent	48.1	15.13	9.61	4.32	<MQL	2.32	<MQL	<MQL	3.12	<MDL	<MDL	<MDL	<MDL	<MDL	99.66	<MDL	1.5	<MDL	<MDL	<MDL	<MDL	<MDL	<MDL	<MDL	<MDL	<MDL	<MDL	<MDL	<MDL	<MDL	<MDL	<MQL	<MDL	<MDL	<MDL	<MDL	<MDL	<MDL	<MDL	<MDL	25.59	<MDL	<MDL	<MDL	<MDL	<MQL
WWTP_Meissen_INF	WWTP Meissen influent	Germany	WWTP influent	15.88	<MDL	<MDL	1.32	<MDL	<MQL	<MDL	<MDL	4.97	<MDL	<MDL	<MDL	<MDL	<MDL	<MDL	<MDL	1.26	<MDL	<MDL	<MDL	<MDL	<MDL	<MDL	<MDL	<MDL	<MDL	<MDL	<MDL	<MDL	<MDL	<MDL	20.48	<MDL	<MQL	<MDL	<MDL	<MDL	<MDL	<MDL	<MDL	<MQL	<MDL	<MDL	<MDL	<MDL	1.39
WWTP_Riesa_INF	WWTP Riesa influent	Germany	WWTP influent	9.99	<MDL	<MQL	1.02	<MQL	<MDL	<MDL	<MDL	<MDL	<MDL	<MDL	<MDL	<MDL	<MDL	<MDL	<MDL	1.22	<MDL	<MDL	<MDL	<MDL	<MDL	<MDL	<MDL	<MDL	<MDL	<MDL	<MDL	<MDL	<MDL	<MDL	19.87	<MQL	<MDL	<MDL	<MDL	<MDL	<MDL	<MDL	<MDL	83.88	<MDL	<MDL	<MDL	<MDL	<MQL
WWTP_Torgau_INF	WWTP Torgau influent	Germany	WWTP influent	<MDL	<MDL	<MDL	1.93	3.94	<MDL	<MQL	<MDL	<MDL	<MDL	<MDL	<MDL	<MDL	<MDL	<MDL	<MDL	5.1	<MDL	<MDL	<MDL	<MDL	<MDL	<MDL	<MDL	<MDL	<MDL	<MDL	<MDL	<MDL	<MDL	<MDL	<MDL	<MDL	<MDL	<MDL	<MDL	<MDL	<MDL	<MDL	<MDL	<MDL	1.4	<MDL	1.01	<MQL	<MQL
WWTP_Dessau_INF	WWTP Dessau influent	Germany	WWTP influent	<MQL	<MDL	6.04	3.34	3.35	<MDL	<MDL	<MDL	<MDL	<MDL	<MDL	<MDL	<MDL	<MDL	<MDL	20.24	<MQL	<MDL	<MDL	<MDL	<MDL	<MDL	<MDL	<MDL	<MDL	<MDL	<MDL	<MDL	<MDL	<MDL	<MDL	8.7	<MDL	<MQL	<MDL	<MDL	<MDL	<MDL	<MDL	<MDL	<MDL	<MDL	<MDL	<MDL	<MDL	<MQL
WWTP_Hetlingen_WWTP_INF	WWTP Hetlingen	Germany	WWTP influent	<MDL	<MDL	<MDL	2.69	4.1	<MDL	<MDL	<MDL	<MDL	<MDL	<MDL	<MDL	<MDL	<MDL	<MDL	<MDL	9.7	<MDL	<MDL	<MDL	<MDL	<MDL	<MDL	<MDL	<MDL	<MDL	<MDL	<MDL	<MDL	<MDL	<MDL	14.87	<MDL	<MQL	<MDL	<MDL	<MDL	<MDL	<MDL	<MDL	<MQL	<MQL	<MDL	<MDL	<MQL	<MQL
WWTP_Hetlingen_WWTP_INF	WWTP Hetlingen	Germany	WWTP influent	<MQL	<MDL	<MDL	4.75	<MQL	<MDL	<MDL	<MDL	<MDL	<MDL	<MDL	<MDL	<MDL	<MDL	<MDL	<MDL	10.98	<MDL	<MDL	<MDL	<MDL	<MDL	<MDL	<MDL	<MDL	<MDL	<MDL	<MDL	<MDL	<MQL	<MDL	8.7	<MQL	<MDL	<MDL	<MDL	<MQL	<MDL	<MDL	<MDL	22.66	<MDL	<MDL	<MDL	<MDL	<MQL
WWTP_Magdeburg_INF	WWTP Magdeburg influent	Germany	WWTP influent	18.27	<MDL	<MDL	<MDL	<MQL	<MDL	<MDL	<MDL	<MDL	<MDL	<MDL	<MDL	<MDL	<MDL	<MDL	<MDL	<MQL	<MDL	<MDL	<MDL	<MDL	<MDL	<MDL	<MDL	<MDL	<MDL	<MDL	<MDL	<MDL	<MDL	<MDL	5.54	<MDL	<MDL	<MDL	<MDL	<MDL	<MDL	<MDL	<MDL	<MQL	<MDL	<MDL	<MDL	<MDL	<MQL
field_blank_CZ1	field blank CZ1	Czech republic	Field blank	<MDL	<MDL	<MQL	<MDL	<MDL	<MDL	<MDL	<MDL	<MDL	<MDL	<MDL	<MDL	<MDL	<MDL	<MDL	<MQL	<MDL	<MDL	<MDL	<MDL	<MDL	<MDL	<MDL	<MDL	<MDL	<MDL	<MDL	<MDL	<MDL	<MDL	<MDL	<MDL	<MDL	<MDL	<MDL	<MDL	<MDL	<MDL	<MDL	<MDL	<MDL	<MDL	<MDL	<MDL	<MDL	<MDL
field_blank_CZ2	field blank CZ2	Czech republic	Field blank	17.878	5.368	1.73	<MQL	<MDL	<MDL	<MDL	<MQL	<MDL	<MDL	<MDL	<MDL	<MDL	<MDL	<MDL	<MQL	<MDL	<MDL	<MDL	<MDL	<MDL	<MDL	<MDL	<MDL	<MDL	<MDL	<MDL	<MDL	0.174	<MDL	0.711	<MDL	<MDL	<MDL	<MDL	<MDL	<MDL	<MDL	<MDL	<MDL	6.774	<MDL	<MDL	<MDL	<MDL	<MDL
field_blank_Dresden	field-blank1	Germany	Field blank	1.929	<MDL	0.159	<MDL	<MDL	<MDL	<MDL	<MDL	<MDL	<MDL	<MDL	<MDL	<MDL	<MDL	<MDL	<MQL	<MDL	<MDL	<MDL	<MDL	<MDL	<MDL	<MDL	<MDL	<MDL	<MDL	<MDL	<MDL	<MDL	<MDL	<MQL	<MDL	<MDL	<MDL	<MDL	<MDL	<MDL	<MDL	<MDL	<MDL	<MQL	<MDL	<MDL	<MDL	<MDL	<MDL
field_blank_Elster	field-blank2	Germany	Field blank	<MDL	<MDL	<MDL	<MDL	<MDL	<MDL	<MDL	<MDL	<MDL	<MDL	<MDL	<MDL	<MDL	<MDL	<MDL	<MQL	<MDL	<MDL	<MDL	<MDL	<MDL	<MDL	<MDL	<MDL	<MDL	<MDL	<MDL	<MDL	<MDL	<MDL	<MDL	<MDL	<MDL	<MDL	<MDL	<MDL	<MDL	<MDL	<MDL	<MDL	<MDL	<MDL	<MDL	<MQL	<MDL	<MDL
field_blank_Roßlau	field-blank3	Germany	Field blank	<MQL	<MDL	0.101	<MDL	<MQL	<MDL	<MDL	<MDL	<MDL	<MDL	<MDL	<MDL	<MDL	<MDL	<MDL	<MQL	<MDL	<MDL	<MDL	<MDL	<MDL	<MDL	<MDL	<MDL	<MDL	<MDL	<MDL	<MDL	<MDL	<MDL	<MDL	<MDL	<MDL	<MDL	<MDL	<MDL	<MDL	<MDL	<MDL	<MDL	10.051	<MDL	<MDL	<MDL	<MDL	<MDL
field_blank_Saale	field-blank4	Germany	Field blank	<MDL	<MDL	<MDL	<MDL	<MDL	<MDL	<MDL	<MDL	<MDL	<MDL	<MDL	<MDL	<MDL	<MDL	<MDL	<MQL	<MDL	<MDL	<MDL	<MDL	<MDL	<MDL	<MDL	<MDL	<MDL	<MDL	<MDL	<MDL	<MDL	<MDL	<MDL	<MDL	<MDL	<MDL	<MDL	<MDL	<MDL	<MDL	<MDL	<MDL	<MDL	<MDL	<MDL	<MQL	<MDL	<MDL
field_blank_Havel	field-blank5	Germany	Field blank	<MQL	<MDL	<MDL	<MQL	<MDL	<MDL	<MDL	<MDL	<MDL	<MDL	<MDL	<MDL	<MDL	<MDL	<MDL	0.103	<MDL	<MDL	<MDL	<MDL	<MDL	<MDL	<MDL	<MDL	<MDL	<MDL	<MDL	<MDL	<MDL	<MQL	<MDL	<MDL	<MDL	<MQL	<MDL	<MDL	<MDL	<MDL	<MDL	<MDL	<MDL	<MDL	<MDL	<MDL	<MDL	<MDL
field_blank_Neu_Darchau	field-blank6	Germany	Field blank	<MDL	<MDL	<MDL	<MDL	<MDL	<MDL	<MDL	<MDL	<MDL	<MDL	<MDL	<MDL	<MDL	<MDL	<MDL	<MQL	<MDL	<MDL	<MDL	<MDL	<MDL	<MDL	<MDL	<MDL	<MDL	<MDL	<MDL	<MDL	<MDL	<MDL	<MDL	<MDL	<MDL	<MDL	<MDL	<MDL	<MDL	<MDL	<MDL	<MDL	<MDL	<MDL	<MDL	<MQL	<MDL	<MDL
field_blank_Sude	field blank 7	Germany	Field blank	<MDL	<MDL	<MDL	<MDL	<MDL	<MDL	<MDL	<MDL	<MDL	<MDL	<MDL	<MDL	<MDL	<MDL	<MDL	<MQL	<MDL	<MDL	<MDL	<MDL	<MDL	<MDL	<MDL	<MDL	<MDL	<MDL	<MDL	<MDL	<MDL	<MDL	<MDL	<MDL	<MDL	<MDL	<MDL	<MDL	<MDL	<MDL	<MDL	<MDL	<MDL	<MDL	<MDL	<MQL	<MDL	<MDL
[truncated: 31 more columns]

## Sheet: S9 - PNEC data
Acronym	Name	CAS	CAS of purchased stock	Lowest PNEC Freshwater [µg//l]	Date	Data source name	Data source link	Data source ID	Study title	Author(s)	Publication year	Bibliographic source
PFBA	Perfluorobutanoic acid	375-22-4	N/A (analyte mix)	4.4e-06	2026-01-16				POSITION OF THE EUROPEAN PARLIAMENT adopted at first reading on 24 April 2024 with a view to the adoption of Directive (EU) 2024/… of the European Parliament and of the Council amending Directive 2000/60/EC establishing a framework for Community action in the field of water policy, Directive 2006/118/EC on the protection of groundwater against pollution and deterioration and Directive 2008/105/EC…	European Commission	2024	Official Journal of the European Union - PE704.435v01-00
PFNA	Perfluorononanoic acid	375-95-1	N/A (analyte mix)	0.00044	2026-01-16				POSITION OF THE EUROPEAN PARLIAMENT adopted at first reading on 24 April 2024 with a view to the adoption of Directive (EU) 2024/… of the European Parliament and of the Council amending Directive 2000/60/EC establishing a framework for Community action in the field of water policy, Directive 2006/118/EC on the protection of groundwater against pollution and deterioration and Directive 2008/105/EC…	European Commission	2024	Official Journal of the European Union - PE704.435v01-00
PFDA	Perfluorodecanoic acid	335-76-2	N/A (analyte mix)	0.000628571	2026-01-16				POSITION OF THE EUROPEAN PARLIAMENT adopted at first reading on 24 April 2024 with a view to the adoption of Directive (EU) 2024/… of the European Parliament and of the Council amending Directive 2000/60/EC establishing a framework for Community action in the field of water policy, Directive 2006/118/EC on the protection of groundwater against pollution and deterioration and Directive 2008/105/EC…	European Commission	2024	Official Journal of the European Union - PE704.435v01-00
PFOS	Perfluorooctanesulfonic acid	1763-23-1	N/A (analyte mix)	0.00065	2026-01-16				DIRECTIVE 2013/39/EU OF THE EUROPEAN PARLIAMENT AND OF THE COUNCIL of 12 August 2013 amending Directives 2000/60/EC and 2008/105/EC as regards priority substances in the field of water policy	European Commission	2013	Official Journal of the European Union L 226/1
PFUnDA	Perfluoroundecanoic acid	2058-94-8	N/A (analyte mix)	0.0011	2026-01-16				POSITION OF THE EUROPEAN PARLIAMENT adopted at first reading on 24 April 2024 with a view to the adoption of Directive (EU) 2024/… of the European Parliament and of the Council amending Directive 2000/60/EC establishing a framework for Community action in the field of water policy, Directive 2006/118/EC on the protection of groundwater against pollution and deterioration and Directive 2008/105/EC…	European Commission	2024	Official Journal of the European Union - PE704.435v01-00
PFDoDA	Perfluorododecanoic acid	307-55-1	N/A (analyte mix)	0.00146667	2026-01-16				POSITION OF THE EUROPEAN PARLIAMENT adopted at first reading on 24 April 2024 with a view to the adoption of Directive (EU) 2024/… of the European Parliament and of the Council amending Directive 2000/60/EC establishing a framework for Community action in the field of water policy, Directive 2006/118/EC on the protection of groundwater against pollution and deterioration and Directive 2008/105/EC…	European Commission	2024	Official Journal of the European Union - PE704.435v01-00
PFTrDA	Perfluorotridecanoic acid	72629-94-8	N/A (analyte mix)	0.00266667	2026-01-16				POSITION OF THE EUROPEAN PARLIAMENT adopted at first reading on 24 April 2024 with a view to the adoption of Directive (EU) 2024/… of the European Parliament and of the Council amending Directive 2000/60/EC establishing a framework for Community action in the field of water policy, Directive 2006/118/EC on the protection of groundwater against pollution and deterioration and Directive 2008/105/EC…	European Commission	2024	Official Journal of the European Union - PE704.435v01-00
PFHpS	Perfluoroheptanesulfonic acid	375-92-8	21934-50-9	0.00338462	2026-01-16				POSITION OF THE EUROPEAN PARLIAMENT adopted at first reading on 24 April 2024 with a view to the adoption of Directive (EU) 2024/… of the European Parliament and of the Council amending Directive 2000/60/EC establishing a framework for Community action in the field of water policy, Directive 2006/118/EC on the protection of groundwater against pollution and deterioration and Directive 2008/105/EC…	European Commission	2024	Official Journal of the European Union - PE704.435v01-00
PFOA	Perfluorooctanoic acid	335-67-1	N/A (analyte mix)	0.0044	2026-01-16				POSITION OF THE EUROPEAN PARLIAMENT adopted at first reading on 24 April 2024 with a view to the adoption of Directive (EU) 2024/… of the European Parliament and of the Council amending Directive 2000/60/EC establishing a framework for Community action in the field of water policy, Directive 2006/118/EC on the protection of groundwater against pollution and deterioration and Directive 2008/105/EC…	European Commission	2024	Official Journal of the European Union - PE704.435v01-00
PFHxS	Perfluorohexanesulfonic acid	355-46-4	N/A (analyte mix)	0.00733333	2026-01-16				POSITION OF THE EUROPEAN PARLIAMENT adopted at first reading on 24 April 2024 with a view to the adoption of Directive (EU) 2024/… of the European Parliament and of the Council amending Directive 2000/60/EC establishing a framework for Community action in the field of water policy, Directive 2006/118/EC on the protection of groundwater against pollution and deterioration and Directive 2008/105/EC…	European Commission	2024	Official Journal of the European Union - PE704.435v01-00
PFHpA	Perfluoroheptanoic acid	375-85-9	N/A (analyte mix)	0.00871287	2026-01-16				POSITION OF THE EUROPEAN PARLIAMENT adopted at first reading on 24 April 2024 with a view to the adoption of Directive (EU) 2024/… of the European Parliament and of the Council amending Directive 2000/60/EC establishing a framework for Community action in the field of water policy, Directive 2006/118/EC on the protection of groundwater against pollution and deterioration and Directive 2008/105/EC…	European Commission	2024	Official Journal of the European Union - PE704.435v01-00
PFPeS	Perfluoropentanesulfonic acid	2706-91-4	630402-22-1	0.0146423	2026-01-16				POSITION OF THE EUROPEAN PARLIAMENT adopted at first reading on 24 April 2024 with a view to the adoption of Directive (EU) 2024/… of the European Parliament and of the Council amending Directive 2000/60/EC establishing a framework for Community action in the field of water policy, Directive 2006/118/EC on the protection of groundwater against pollution and deterioration and Directive 2008/105/EC…	European Commission	2024	Official Journal of the European Union - PE704.435v01-00
PFTeDA	Perfluorotetradecanoic acid	376-06-7	N/A (analyte mix)	0.0146667	2026-01-16				POSITION OF THE EUROPEAN PARLIAMENT adopted at first reading on 24 April 2024 with a view to the adoption of Directive (EU) 2024/… of the European Parliament and of the Council amending Directive 2000/60/EC establishing a framework for Community action in the field of water policy, Directive 2006/118/EC on the protection of groundwater against pollution and deterioration and Directive 2008/105/EC…	European Commission	2024	Official Journal of the European Union - PE704.435v01-00
10:2 FTUCA	10:2 Fluorotelomer unsaturated carboxylic acid	70887-94-4	70887-94-4	0.0442714	2022-02-19	ToxTrAMs (2017)					0
8Cl-PFOS	Sodium 8-chloroperfluoro-1-octanesulfonate	777011-38-8	N/A (sodium salt)	0.0476935	2022-02-19	ToxTrAMs (2017)					0
8:8 PFPiA	C8/C8 Perfluoroalkyl phosphinic acid	40143-79-1	500776-69-2	0.06579	2018-03-26	NORMAN Suspect List Exchange	https://www.norman-network.com/nds/susdat/	n.a.	Contaminants on the Water Flea Daphnia magna by Ant Colony Optimization - Support Vector Machine QSTR models	Aalizadeh, R. von der Ohe, P. and Thomaidis, N.S.	2017	Environ. Sci.: Processes Impacts, 2017,19, 438-448
EtPFOA	Ethyl perfluorooctanoate	3108-24-5	3108-24-5	0.06794	2018-03-26	NORMAN Suspect List Exchange	https://www.norman-network.com/nds/susdat/	n.a.	Contaminants on the Water Flea Daphnia magna by Ant Colony Optimization - Support Vector Machine QSTR models	Aalizadeh, R. von der Ohe, P. and Thomaidis, N.S.	2017	Environ. Sci.: Processes Impacts, 2017,19, 438-448
PFECHS	Perfluoro-4-(perfluoroethyl)cyclohexylsulfonic acid	646-83-3	67584-42-3	0.0722701	2022-02-19	ToxTrAMs (2017)					0
8:2 diPAP	8:2 Fluorotelomer phosphate diester	678-41-1	N/A (sodium salt)	0.07339	2018-03-26	NORMAN Suspect List Exchange	https://www.norman-network.com/nds/susdat/	n.a.	Contaminants on the Water Flea Daphnia magna by Ant Colony Optimization - Support Vector Machine QSTR models	Aalizadeh, R. von der Ohe, P. and Thomaidis, N.S.	2017	Environ. Sci.: Processes Impacts, 2017,19, 438-448
PFPeDA	Perfluoropentadecanoic acid	141074-63-7	-	0.07409	2018-03-26	NORMAN Suspect List Exchange	https://www.norman-network.com/nds/susdat/	n.a.	Contaminants on the Water Flea Daphnia magna by Ant Colony Optimization - Support Vector Machine QSTR models	Aalizadeh, R. von der Ohe, P. and Thomaidis, N.S.	2017	Environ. Sci.: Processes Impacts, 2017,19, 438-448
6:8 PFPiA	C6/C8 Perfluoroalkyl phosphinic acid	610800-34-5	N/A (sodium salt)	0.07561	2018-03-26	NORMAN Suspect List Exchange	https://www.norman-network.com/nds/susdat/	n.a.	Contaminants on the Water Flea Daphnia magna by Ant Colony Optimization - Support Vector Machine QSTR models	Aalizadeh, R. von der Ohe, P. and Thomaidis, N.S.	2017	Environ. Sci.: Processes Impacts, 2017,19, 438-448
Nafion byproduct 1	Perfluoro-3,6-dioxa-4-methyl-7-octene-1-sulfonic acid	29311-67-9	29311-67-9	0.0773789	2022-02-19	ToxTrAMs (2017)					0
6:2/8:2 diPAP	6:2/8:2 Fluorotelomer phosphate diester	943913-15-3	N/A (sodium salt)	0.07789	2018-03-26	NORMAN Suspect List Exchange	https://www.norman-network.com/nds/susdat/	n.a.	Contaminants on the Water Flea Daphnia magna by Ant Colony Optimization - Support Vector Machine QSTR models	Aalizadeh, R. von der Ohe, P. and Thomaidis, N.S.	2017	Environ. Sci.: Processes Impacts, 2017,19, 438-448
6:6 PFPiA	C6/C6 Perfluoroalkyl phosphinic acid	40143-77-9	70609-44-8	0.0859	2018-03-26	NORMAN Suspect List Exchange	https://www.norman-network.com/nds/susdat/	n.a.	Contaminants on the Water Flea Daphnia magna by Ant Colony Optimization - Support Vector Machine QSTR models	Aalizadeh, R. von der Ohe, P. and Thomaidis, N.S.	2017	Environ. Sci.: Processes Impacts, 2017,19, 438-448
10:2 diPAP	10:2 Fluorotelomer phosphate diester	1895-26-7	120433-74-1	0.08833	2018-03-26	NORMAN Suspect List Exchange	https://www.norman-network.com/nds/susdat/	n.a.	Contaminants on the Water Flea Daphnia magna by Ant Colony Optimization - Support Vector Machine QSTR models	Aalizadeh, R. von der Ohe, P. and Thomaidis, N.S.	2017	Environ. Sci.: Processes Impacts, 2017,19, 438-448
6:2 diPAP	6:2 Fluorotelomer phosphate diester	57677-95-9	N/A (sodium salt)	0.094	2018-03-26	NORMAN Suspect List Exchange	https://www.norman-network.com/nds/susdat/	n.a.	Contaminants on the Water Flea Daphnia magna by Ant Colony Optimization - Support Vector Machine QSTR models	Aalizadeh, R. von der Ohe, P. and Thomaidis, N.S.	2017	Environ. Sci.: Processes Impacts, 2017,19, 438-448
diSAmPAP	1-Octanesulfonamide, N,N'-[phosphinicobis(oxy-2,1-ethanediyl)]bis[N-ethyl-1,1,2,2,3,3,4,4,5,5,6,6,7,7,8,8,8-heptadecafluoro-	2965-52-8	N/A (sodium salt)	0.103	2018-03-26	NORMAN Suspect List Exchange	https://www.norman-network.com/nds/susdat/	n.a.	Contaminants on the Water Flea Daphnia magna by Ant Colony Optimization - Support Vector Machine QSTR models	Aalizadeh, R. von der Ohe, P. and Thomaidis, N.S.	2017	Environ. Sci.: Processes Impacts, 2017,19, 438-448
PFDoS	Perfluorododecanesulfonic acid	79780-39-5	1260224-54-1	0.11673	2018-03-26	NORMAN Suspect List Exchange	https://www.norman-network.com/nds/susdat/	n.a.	Contaminants on the Water Flea Daphnia magna by Ant Colony Optimization - Support Vector Machine QSTR models	Aalizadeh, R. von der Ohe, P. and Thomaidis, N.S.	2017	Environ. Sci.: Processes Impacts, 2017,19, 438-448
10:2 FTCA	10:2 Fluorotelomer carboxylic acid	53826-13-4	53826-13-4	0.13486	2018-03-26	NORMAN Suspect List Exchange	https://www.norman-network.com/nds/susdat/	n.a.	Contaminants on the Water Flea Daphnia magna by Ant Colony Optimization - Support Vector Machine QSTR models	Aalizadeh, R. von der Ohe, P. and Thomaidis, N.S.	2017	Environ. Sci.: Processes Impacts, 2017,19, 438-448
PFPeA	Perfluoropentanoic acid	2706-90-3	N/A (analyte mix)	0.146667	2026-01-16				POSITION OF THE EUROPEAN PARLIAMENT adopted at first reading on 24 April 2024 with a view to the adoption of Directive (EU) 2024/… of the European Parliament and of the Council amending Directive 2000/60/EC establishing a framework for Community action in the field of water policy, Directive 2006/118/EC on the protection of groundwater against pollution and deterioration and Directive 2008/105/EC…	European Commission	2024	Official Journal of the European Union - PE704.435v01-00
NaDONA (ADONA salt)	Sodium 4,8-dioxa-3H-perfluorononanoate	not available	958445-44-8	0.146667	2026-01-16				POSITION OF THE EUROPEAN PARLIAMENT adopted at first reading on 24 April 2024 with a view to the adoption of Directive (EU) 2024/… of the European Parliament and of the Council amending Directive 2000/60/EC establishing a framework for Community action in the field of water policy, Directive 2006/118/EC on the protection of groundwater against pollution and deterioration and Directive 2008/105/EC…	European Commission	2024	Official Journal of the European Union - PE704.435v01-00
PFDS	Perfluorodecanesulfonic acid	335-77-3	N/A (analyte mix)	0.16234	2018-03-26	NORMAN Suspect List Exchange	https://www.norman-network.com/nds/susdat/	n.a.	Contaminants on the Water Flea Daphnia magna by Ant Colony Optimization - Support Vector Machine QSTR models	Aalizadeh, R. von der Ohe, P. and Thomaidis, N.S.	2017	Environ. Sci.: Processes Impacts, 2017,19, 438-448
FOSA	Perfluorooctane sulfonamide	754-91-6	754-91-6	0.16674	2018-03-26	NORMAN Suspect List Exchange	https://www.norman-network.com/nds/susdat/	n.a.	Contaminants on the Water Flea Daphnia magna by Ant Colony Optimization - Support Vector Machine QSTR models	Aalizadeh, R. von der Ohe, P. and Thomaidis, N.S.	2017	Environ. Sci.: Processes Impacts, 2017,19, 438-448
MeFOSA	N-Methyl perfluorooctane sulfonamide	31506-32-8	31506-32-8	0.18329	2018-03-26	NORMAN Suspect List Exchange	https://www.norman-network.com/nds/susdat/	n.a.	Contaminants on the Water Flea Daphnia magna by Ant Colony Optimization - Support Vector Machine QSTR models	Aalizadeh, R. von der Ohe, P. and Thomaidis, N.S.	2017	Environ. Sci.: Processes Impacts, 2017,19, 438-448
8:2 FTCA	8:2 Fluorotelomer carboxylic acid	27854-31-5	27854-31-5	0.18798	2018-03-26	NORMAN Suspect List Exchange	https://www.norman-network.com/nds/susdat/	n.a.	Contaminants on the Water Flea Daphnia magna by Ant Colony Optimization - Support Vector Machine QSTR models	Aalizadeh, R. von der Ohe, P. and Thomaidis, N.S.	2017	Environ. Sci.: Processes Impacts, 2017,19, 438-448
H-PFUdA	11H-Eicosafluoroundeacnoic acid	1765-48-6	1765-48-6	0.18878	2018-03-26	NORMAN Suspect List Exchange	https://www.norman-network.com/nds/susdat/	n.a.	Contaminants on the Water Flea Daphnia magna by Ant Colony Optimization - Support Vector Machine QSTR models	Aalizadeh, R. von der Ohe, P. and Thomaidis, N.S.	2017	Environ. Sci.: Processes Impacts, 2017,19, 438-448
EtFOSA	N-Ethyl perfluorooctane sulfonamide	4151-50-2	4151-50-2	0.19129	2018-03-26	NORMAN Suspect List Exchange	https://www.norman-network.com/nds/susdat/	n.a.	Contaminants on the Water Flea Daphnia magna by Ant Colony Optimization - Support Vector Machine QSTR models	Aalizadeh, R. von der Ohe, P. and Thomaidis, N.S.	2017	Environ. Sci.: Processes Impacts, 2017,19, 438-448
PFNS	Perfluorononanesulfonic acid	68259-12-1	98789-57-2	0.21639	2018-03-26	NORMAN Suspect List Exchange	https://www.norman-network.com/nds/susdat/	n.a.	Contaminants on the Water Flea Daphnia magna by Ant Colony Optimization - Support Vector Machine QSTR models	Aalizadeh, R. von der Ohe, P. and Thomaidis, N.S.	2017	Environ. Sci.: Processes Impacts, 2017,19, 438-448
PFODA	Perfluorooctadecanoic acid	16517-11-6	N/A (analyte mix)	0.22	2026-01-16				POSITION OF THE EUROPEAN PARLIAMENT adopted at first reading on 24 April 2024 with a view to the adoption of Directive (EU) 2024/… of the European Parliament and of the Council amending Directive 2000/60/EC establishing a framework for Community action in the field of water policy, Directive 2006/118/EC on the protection of groundwater against pollution and deterioration and Directive 2008/105/EC…	European Commission	2024	Official Journal of the European Union - PE704.435v01-00
PFHxDA	Perfluorohexadecanoic acid	67905-19-5	N/A (analyte mix)	0.22	2026-01-16				POSITION OF THE EUROPEAN PARLIAMENT adopted at first reading on 24 April 2024 with a view to the adoption of Directive (EU) 2024/… of the European Parliament and of the Council amending Directive 2000/60/EC establishing a framework for Community action in the field of water policy, Directive 2006/118/EC on the protection of groundwater against pollution and deterioration and Directive 2008/105/EC…	European Commission	2024	Official Journal of the European Union - PE704.435v01-00
4:4 PFPiA	C4/C4 Perfluoroalkyl phosphinic acid	52299-25-9	52299-25-9	0.225	2018-03-26	NORMAN Suspect List Exchange	https://www.norman-network.com/nds/susdat/	n.a.	Contaminants on the Water Flea Daphnia magna by Ant Colony Optimization - Support Vector Machine QSTR models	Aalizadeh, R. von der Ohe, P. and Thomaidis, N.S.	2017	Environ. Sci.: Processes Impacts, 2017,19, 438-448
8:2 FTS / FTSA	Sodium 1H,1H,2H,2H-perfluorodecanesulfonate	39108-34-4	27619-96-1	0.25269	2018-03-26	NORMAN Suspect List Exchange	https://www.norman-network.com/nds/susdat/	n.a.	Contaminants on the Water Flea Daphnia magna by Ant Colony Optimization - Support Vector Machine QSTR models	Aalizadeh, R. von der Ohe, P. and Thomaidis, N.S.	2017	Environ. Sci.: Processes Impacts, 2017,19, 438-448
7:3 Acid	3-Perfluoroheptyl propanoic acid	812-70-4	812-70-4	0.287641	2018-03-26	NORMAN Suspect List Exchange	https://www.norman-network.com/nds/susdat/	n.a.	Contaminants on the Water Flea Daphnia magna by Ant Colony Optimization - Support Vector Machine QSTR models	Aalizadeh, R. von der Ohe, P. and Thomaidis, N.S.	2017	Environ. Sci.: Processes Impacts, 2017,19, 438-448
EtFOSAA	N-Ethylperfluorooctane sulfonamidoacetic acid	2991-50-6	2991-50-6	0.3008	2018-03-26	NORMAN Suspect List Exchange	https://www.norman-network.com/nds/susdat/	n.a.	Contaminants on the Water Flea Daphnia magna by Ant Colony Optimization - Support Vector Machine QSTR models	Aalizadeh, R. von der Ohe, P. and Thomaidis, N.S.	2017	Environ. Sci.: Processes Impacts, 2017,19, 438-448
F-53B_9Cl-PF3ONS	Potassium 9-chlorohexadecafluoro-3-oxanonane-1-sulfonate	73606-19-6	73606-19-6	0.3263	2018-03-26	NORMAN Suspect List Exchange	https://www.norman-network.com/nds/susdat/	n.a.	Contaminants on the Water Flea Daphnia magna by Ant Colony Optimization - Support Vector Machine QSTR models	Aalizadeh, R. von der Ohe, P. and Thomaidis, N.S.	2017	Environ. Sci.: Processes Impacts, 2017,19, 438-448
HFPO-TrA	Perfluoro(2,5-dimethyl-3,6-dioxanonanoic)acid	13252-14-7	13252-14-7	0.3511	2018-03-26	NORMAN Suspect List Exchange	https://www.norman-network.com/nds/susdat/	n.a.	Contaminants on the Water Flea Daphnia magna by Ant Colony Optimization - Support Vector Machine QSTR models	Aalizadeh, R. von der Ohe, P. and Thomaidis, N.S.	2017	Environ. Sci.: Processes Impacts, 2017,19, 438-448
FOSAA	Perfluorooctane sulfonamidoacetic acid	2806-24-8	2806-24-8	0.40136	2018-03-26	NORMAN Suspect List Exchange	https://www.norman-network.com/nds/susdat/	n.a.	Contaminants on the Water Flea Daphnia magna by Ant Colony Optimization - Support Vector Machine QSTR models	Aalizadeh, R. von der Ohe, P. and Thomaidis, N.S.	2017	Environ. Sci.: Processes Impacts, 2017,19, 438-448
MeFOSAA	N-Methylperfluorooctane sulfonamidoacetic acid	2355-31-9	2355-31-9	0.41093	2018-03-26	NORMAN Suspect List Exchange	https://www.norman-network.com/nds/susdat/	n.a.	Contaminants on the Water Flea Daphnia magna by Ant Colony Optimization - Support Vector Machine QSTR models	Aalizadeh, R. von der Ohe, P. and Thomaidis, N.S.	2017	Environ. Sci.: Processes Impacts, 2017,19, 438-448
EtFOSE	N-Ethyl perfluorooctane sulfonamidoethanol	1691-99-2	1691-99-2	0.42884	2018-03-26	NORMAN Suspect List Exchange	https://www.norman-network.com/nds/susdat/	n.a.	Contaminants on the Water Flea Daphnia magna by Ant Colony Optimization - Support Vector Machine QSTR models	Aalizadeh, R. von der Ohe, P. and Thomaidis, N.S.	2017	Environ. Sci.: Processes Impacts, 2017,19, 438-448
6:2 FTCA	6:2 Fluorotelomer carboxylic acid	53826-12-3	53826-12-3	0.43334	2018-03-26	NORMAN Suspect List Exchange	https://www.norman-network.com/nds/susdat/	n.a.	Contaminants on the Water Flea Daphnia magna by Ant Colony Optimization - Support Vector Machine QSTR models	Aalizadeh, R. von der Ohe, P. and Thomaidis, N.S.	2017	Environ. Sci.: Processes Impacts, 2017,19, 438-448
PFHxA	Perfluorohexanoic acid	307-24-4	N/A (analyte mix)	0.44	2026-01-16				POSITION OF THE EUROPEAN PARLIAMENT adopted at first reading on 24 April 2024 with a view to the adoption of Directive (EU) 2024/… of the European Parliament and of the Council amending Directive 2000/60/EC establishing a framework for Community action in the field of water policy, Directive 2006/118/EC on the protection of groundwater against pollution and deterioration and Directive 2008/105/EC…	European Commission	2024	Official Journal of the European Union - PE704.435v01-00
MeFOSE	N-Methyl perfluorooctane sulfonamidoethanol	24448-09-7	24448-09-7	0.45042	2018-03-26	NORMAN Suspect List Exchange	https://www.norman-network.com/nds/susdat/	n.a.	Contaminants on the Water Flea Daphnia magna by Ant Colony Optimization - Support Vector Machine QSTR models	Aalizadeh, R. von der Ohe, P. and Thomaidis, N.S.	2017	Environ. Sci.: Processes Impacts, 2017,19, 438-448
6:2 FTUCA	6:2 Fluorotelomer unsaturated carboxylic acid	70887-88-6	70887-88-6	0.5014	2018-03-26	NORMAN Suspect List Exchange	https://www.norman-network.com/nds/susdat/	n.a.	Contaminants on the Water Flea Daphnia magna by Ant Colony Optimization - Support Vector Machine QSTR models	Aalizadeh, R. von der Ohe, P. and Thomaidis, N.S.	2017	Environ. Sci.: Processes Impacts, 2017,19, 438-448
6:2 FTS / FTSA	Sodium 1H,1H,2H,2H-perfluorooctanesulfonate	27619-97-2	27619-94-9	0.62184	2018-03-26	NORMAN Suspect List Exchange	https://www.norman-network.com/nds/susdat/	n.a.	Contaminants on the Water Flea Daphnia magna by Ant Colony Optimization - Support Vector Machine QSTR models	Aalizadeh, R. von der Ohe, P. and Thomaidis, N.S.	2017	Environ. Sci.: Processes Impacts, 2017,19, 438-448
8:2PAP	8:2 Fluorotelomer phosphate monoester	57678-03-2	N/A (sodium salt)	0.72009	2018-03-26	NORMAN Suspect List Exchange	https://www.norman-network.com/nds/susdat/	n.a.	Contaminants on the Water Flea Daphnia magna by Ant Colony Optimization - Support Vector Machine QSTR models	Aalizadeh, R. von der Ohe, P. and Thomaidis, N.S.	2017	Environ. Sci.: Processes Impacts, 2017,19, 438-448
H-PFHpA	7H-perfluoroheptanoic acid	1546-95-8	1546-95-8	0.83625	2018-03-26	NORMAN Suspect List Exchange	https://www.norman-network.com/nds/susdat/	n.a.	Contaminants on the Water Flea Daphnia magna by Ant Colony Optimization - Support Vector Machine QSTR models	Aalizadeh, R. von der Ohe, P. and Thomaidis, N.S.	2017	Environ. Sci.: Processes Impacts, 2017,19, 438-448
5:3 Acid	3-Perfluoropentyl propanoic acid	914637-49-3	914637-49-3	0.90758	2018-03-26	NORMAN Suspect List Exchange	https://www.norman-network.com/nds/susdat/	n.a.	Contaminants on the Water Flea Daphnia magna by Ant Colony Optimization - Support Vector Machine QSTR models	Aalizadeh, R. von der Ohe, P. and Thomaidis, N.S.	2017	Environ. Sci.: Processes Impacts, 2017,19, 438-448
5Cl-PFPeA	5-Chlorooctafluoropentanoic acid	66443-79-6	66443-79-6	0.930321	2022-02-19	ToxTrAMs (2017)					0
HFPO-TeA	hexafluoropropylene oxidetetramer acid	65294-16-8	65294-16-8	1.03807	2022-02-19	ToxTrAMs (2017)					0
FBSA	Perfluorobutane sulfonamide	30334-69-1	30334-69-1	1.17274	2018-03-26	NORMAN Suspect List Exchange	https://www.norman-network.com/nds/susdat/	n.a.	Contaminants on the Water Flea Daphnia magna by Ant Colony Optimization - Support Vector Machine QSTR models	Aalizadeh, R. von der Ohe, P. and Thomaidis, N.S.	2017	Environ. Sci.: Processes Impacts, 2017,19, 438-448
HFPO-DA / GenX	Perfluoro-2-methyl-3-oxahexanoic acid	13252-13-6	13252-13-6	1.35122	2018-03-26	NORMAN Suspect List Exchange	https://www.norman-network.com/nds/susdat/	n.a.	Contaminants on the Water Flea Daphnia magna by Ant Colony Optimization - Support Vector Machine QSTR models	Aalizadeh, R. von der Ohe, P. and Thomaidis, N.S.	2017	Environ. Sci.: Processes Impacts, 2017,19, 438-448
CDPOS	Capstone B	34455-29-3	34455-29-3	1.71178	2018-03-26	NORMAN Suspect List Exchange	https://www.norman-network.com/nds/susdat/	n.a.	Contaminants on the Water Flea Daphnia magna by Ant Colony Optimization - Support Vector Machine QSTR models	Aalizadeh, R. von der Ohe, P. and Thomaidis, N.S.	2017	Environ. Sci.: Processes Impacts, 2017,19, 438-448
6:2PAP	6:2 Fluorotelomer phosphate monoester	57678-01-0	N/A (sodium salt)	2.76549	2018-03-26	NORMAN Suspect List Exchange	https://www.norman-network.com/nds/susdat/	n.a.	Contaminants on the Water Flea Daphnia magna by Ant Colony Optimization - Support Vector Machine QSTR models	Aalizadeh, R. von der Ohe, P. and Thomaidis, N.S.	2017	Environ. Sci.: Processes Impacts, 2017,19, 438-448
4:2 FTS / FTSA	Sodium 1H,1H,2H,2H-perfluorohexanesulfonate	757124-72-4	27619-93-8	2.97001	2018-03-26	NORMAN Suspect List Exchange	https://www.norman-network.com/nds/susdat/	n.a.	Contaminants on the Water Flea Daphnia magna by Ant Colony Optimization - Support Vector Machine QSTR models	Aalizadeh, R. von der Ohe, P. and Thomaidis, N.S.	2017	Environ. Sci.: Processes Impacts, 2017,19, 438-448
PFEESA	1,1,2,2-Tetrafluoro-2-(perfluoroethoxy)ethanesulfonic acid	113507-82-7	117205-07-9	3.03433	2018-03-26	NORMAN Suspect List Exchange	https://www.norman-network.com/nds/susdat/	n.a.	Contaminants on the Water Flea Daphnia magna by Ant Colony Optimization - Support Vector Machine QSTR models	Aalizadeh, R. von der Ohe, P. and Thomaidis, N.S.	2017	Environ. Sci.: Processes Impacts, 2017,19, 438-448
"3oxoNphenbut"	1-[4-(Trifluoromethoxy)phenyl]propan-1-one	81761-28-6	81761-28-6	3.1799	2018-03-26	NORMAN Suspect List Exchange	https://www.norman-network.com/nds/susdat/	n.a.	Contaminants on the Water Flea Daphnia magna by Ant Colony Optimization - Support Vector Machine QSTR models	Aalizadeh, R. von der Ohe, P. and Thomaidis, N.S.	2017	Environ. Sci.: Processes Impacts, 2017,19, 438-448
PF5OHxA	Perfluoro-5-oxahexanoic acid	863090-89-5	863090-89-5	3.66384	2018-03-26	NORMAN Suspect List Exchange	https://www.norman-network.com/nds/susdat/	n.a.	Contaminants on the Water Flea Daphnia magna by Ant Colony Optimization - Support Vector Machine QSTR models	Aalizadeh, R. von der Ohe, P. and Thomaidis, N.S.	2017	Environ. Sci.: Processes Impacts, 2017,19, 438-448
36OPFHpA	Perfluoro-3,6-dioxaheptanoic acid	151772-58-6	151772-58-6	4.31573	2018-03-26	NORMAN Suspect List Exchange	https://www.norman-network.com/nds/susdat/	n.a.	Contaminants on the Water Flea Daphnia magna by Ant Colony Optimization - Support Vector Machine QSTR models	Aalizadeh, R. von der Ohe, P. and Thomaidis, N.S.	2017	Environ. Sci.: Processes Impacts, 2017,19, 438-448
PFBS	Perfluorobutanesulfonic acid	375-73-5	N/A (analyte mix)	4.4	2026-01-16				POSITION OF THE EUROPEAN PARLIAMENT adopted at first reading on 24 April 2024 with a view to the adoption of Directive (EU) 2024/… of the European Parliament and of the Council amending Directive 2000/60/EC establishing a framework for Community action in the field of water policy, Directive 2006/118/EC on the protection of groundwater against pollution and deterioration and Directive 2008/105/EC…	European Commission	2024	Official Journal of the European Union - PE704.435v01-00
PF4OPeA	Perfluoro-4-oxapentanoic acid	377-73-1	377-73-1	4.60977	2018-03-26	NORMAN Suspect List Exchange	https://www.norman-network.com/nds/susdat/	n.a.	Contaminants on the Water Flea Daphnia magna by Ant Colony Optimization - Support Vector Machine QSTR models	Aalizadeh, R. von der Ohe, P. and Thomaidis, N.S.	2017	Environ. Sci.: Processes Impacts, 2017,19, 438-448
C8-PFdiCA	Dodecafluorosuberic acid	678-45-5	678-45-5	4.78609	2018-03-26	NORMAN Suspect List Exchange	https://www.norman-network.com/nds/susdat/	n.a.	Contaminants on the Water Flea Daphnia magna by Ant Colony Optimization - Support Vector Machine QSTR models	Aalizadeh, R. von der Ohe, P. and Thomaidis, N.S.	2017	Environ. Sci.: Processes Impacts, 2017,19, 438-448
DPOSA	Capstone A	80475-32-7	80475-32-7	5.53796	2022-02-19	ToxTrAMs (2017)					0
H-PFPeA	5H-Perfluoropentanoic acid	376-72-7	376-72-7	17.8865	2018-03-26	NORMAN Suspect List Exchange	https://www.norman-network.com/nds/susdat/	n.a.	Contaminants on the Water Flea Daphnia magna by Ant Colony Optimization - Support Vector Machine QSTR models	Aalizadeh, R. von der Ohe, P. and Thomaidis, N.S.	2017	Environ. Sci.: Processes Impacts, 2017,19, 438-448
PFPrS	Perfluoro-1-propanesulfonate	423-41-6	N/A (sodium salt)	26.7698	2018-03-26	NORMAN Suspect List Exchange	https://www.norman-network.com/nds/susdat/	n.a.	Contaminants on the Water Flea Daphnia magna by Ant Colony Optimization - Support Vector Machine QSTR models	Aalizadeh, R. von der Ohe, P. and Thomaidis, N.S.	2017	Environ. Sci.: Processes Impacts, 2017,19, 438-448
C5-PFdiCA	perfluoroglutaric acid	376-73-8	376-73-8	35.7817	2018-03-26	NORMAN Suspect List Exchange	https://www.norman-network.com/nds/susdat/	n.a.	Contaminants on the Water Flea Daphnia magna by Ant Colony Optimization - Support Vector Machine QSTR models	Aalizadeh, R. von der Ohe, P. and Thomaidis, N.S.	2017	Environ. Sci.: Processes Impacts, 2017,19, 438-448
TFA	Trifluoroacetic acid	76-05-1	76-05-1	109.797	2018-03-26	NORMAN Suspect List Exchange	https://www.norman-network.com/nds/susdat/	n.a.	Contaminants on the Water Flea Daphnia magna by Ant Colony Optimization - Support Vector Machine QSTR models	Aalizadeh, R. von der Ohe, P. and Thomaidis, N.S.	2017	Environ. Sci.: Processes Impacts, 2017,19, 438-448
TFMSA	Trifluoromethanesulfonic acid	1493-13-6	1493-13-6	142.343	2018-03-26	NORMAN Suspect List Exchange	https://www.norman-network.com/nds/susdat/	n.a.	Contaminants on the Water Flea Daphnia magna by Ant Colony Optimization - Support Vector Machine QSTR models	Aalizadeh, R. von der Ohe, P. and Thomaidis, N.S.	2017	Environ. Sci.: Processes Impacts, 2017,19, 438-448
10:2 FTS / FTSA	Sodium 1H,1H,2H,2H-perfluorododecanesulfonate	120226-60-0	108026-35-3
PFEtS	Pentafluoroethanesulfonic acid	354-88-1	2923-21-9
MSHFBA	N-Methyl-N-trimethylsilylheptafluorobutyramide (MSHFBA)	53296-64-3	53296-64-3
8:2 FTUCA	8:2 Fluorotelomer unsaturated carboxylic acid	70887-84-2	70887-84-2
PFUdS	Perfluoroundecane sulfonic acid	749786-16-1	441296-91-9
9H-PFNA	9-H-Hexafluorononanoic acid	76-21-1	76-21-1
PFTrDS	Perfluorotridecanesulfonic acid	791563-89-8	174675-49-1
NTf2	Bis(trifluoromethylsulfonyl)imide	82113-65-3	161401-25-8
F-53B_11Cl-PF3OUdS	Potassium 11-chloroeicosafluoro-3-oxaundecane-1-sulfonate	83329-89-9	83329-89-9
Acronym	Name	CAS	CAS of purchased stock	Lowest PNEC Freshwater [µg//l]	Date	Data source name	Data source link	Data source ID	Study title	Author(s)	Publication year	Bibliographic source
TFA	Trifluoroacetic acid	76-05-1	76-05-1	109.797	2018-03-26	NORMAN Suspect List Exchange	https://www.norman-network.com/nds/susdat/	n.a.	Contaminants on the Water Flea Daphnia magna by Ant Colony Optimization - Support Vector Machine QSTR models	Aalizadeh, R. von der Ohe, P. and Thomaidis, N.S.	2017	Environ. Sci.: Processes Impacts, 2017,19, 438-448

## Sheet: S10 - Risk Quotients
Sample name	Sampling station	Country	Matrix	PNEC	PFBA_213	PFPeA_263	PFHxA_313	PFHpA_363	PFOA_413	PFNA_463	PFDA_513	PFUdA_563	PFDoA_613	PFTrDA_663	PFTeDA_713	PFHxDA_812	PFODA_913	PFPrS_249	PFBS_299	PFHxS_399	PFOS_499	PFNS_549	PFDS_599	8Cl_PFOS35_515	8Cl_PFOS37_518	F53B_9ClPF3ONS_531	F53B_11ClPF3OUdS_631	4_4PFPi_501	6_6PFPi_701	6_8PFPi_801	8_8PFPi_901	3oxoNphenbut(112)_244	DONA_377	PFECHS_461	HFPO-DA_285	5_3 acid_FPePA_341 (1)	7_3 acid (FHpPA)_441	6_2 FTCA (FHEA)_377	8_2 FTCA_477	10_2 FTCA (FDEA)_577	6_2 FTUCA (FHUEA)_357	8_2 FTUCA (FOUEA)_457	10_2 FTUCA (FDUEA)_557	4_2 FTS_327	6_2 FTS_427	8_2 FTS_527	10_2 FTS_627	FOSAA_556	N-Me-FOSAA_570
					ng/L	ng/L	ng/L	ng/L	ng/L	ng/L	ng/L	ng/L	ng/L	ng/L	ng/L	ng/L	ng/L	ng/L	ng/L	ng/L	ng/L	ng/L	ng/L	ng/L	ng/L	ng/L	ng/L	ng/L	ng/L	ng/L	ng/L	ng/L	ng/L	ng/L	ng/L	ng/L	ng/L	ng/L	ng/L	ng/L	ng/L	ng/L	ng/L	ng/L	ng/L	ng/L	ng/L	ng/L	ng/L
				PNEC ng/L	4400	146.667	440	8.71287	4.4	0.44	0.628571	188.78	1.46667	2.66667	14.6667	220	220	26769.8	4400	7.33333	0.65	216.39	162.34	47.6935	47.6935	326.3	32.63	225	85.9	75.61	65.79	3179.9	146.667	72.2701	1351.22	907.58	287.641	433.34	187.98	134.86	501.4	0	44.2714	2970.01	621.84	252.69	0	401.36	410.93
Labe_1_Spindleruv_Mlyn	Labe 1	Czech republic	River water		1.39091e-05			0.023758													0.176923
Labe_1a_Les_Kralovstvi	Labe 1a	Czech republic	River water		3.65909e-05	0.0670909	0.0277205	0.308509	1.28409	1.33409	0.863864	0.00121305	0.1125							0.0474545	20.2292															0.00296944
Labe_2_Verdek	Labe 2	Czech republic	River water		1.93364e-05	0.0489341	0.0215068	0.305525	1.32636	1.21364	0.534545									0.0548182	17.2569															0.00122083
Labe_2a_Hermanice	Labe 2a	Czech republic	River water		4e-05	0.107107	0.0372636	0.376914	1.41977	1.38409	0.773182									0.0471818	18.6877															0.00160206
Labe_3_Nemcice	Labe 3	Czech republic	River water		1.82182e-05	0.0266114	0.0104273	0.121774	0.457955										0.000242955	0.0381818	11.7031																								0.00317767
Labe_4_Valy	Labe 4	Czech republic	River water		2.31273e-05	0.0334841	0.0146432	0.198098	0.402727										0.000292045	0.0670909	12.3031																								0.0141467
Labe_4a_Kostelec	Labe 4a	Czech republic	River water		2.16091e-05	0.0250977	0.0106568	0.184555	0.345455	0.636364	0.5075								0.000504545	0.0323182	11.6985																								0.0016612
Labe_5_Obristvi	Labe 5	Czech republic	River water		2.46273e-05	0.0271977	0.0115773	0.185243	0.348182										0.000633864	0.0722727	10.8																								0.00194905
Labe_6_Melnik	Labe 6	Czech republic	River water		2.46e-05	0.0116659	0.00511136	0.114543	0.246136										0.000556364	0.0501818																									0.00173517
Labe_6a_Ceske_Kopisty	Labe 6a	Czech republic	River water		2.49909e-05		0.006375	0.130152	0.265227										0.000628864	0.0388636																									0.00382735
Labe_7_Strekov	Labe 7	Czech republic	River water		2.29455e-05	0.0118568	0.00596364	0.118675	0.264773	0.629545	0.475682								0.000582045	0.0634091	5.53538																								0.00401229
Labe_8_Hrensko	Labe 8	Czech republic	River water		2.29636e-05	0.0140864	0.0067	0.135088	0.296136	0.713636									0.000617045	0.0688636	6.38308																								0.00598707
el00400l_Schmilka_links	el00400l	Germany	River water		2.42545e-05	0.0188045	0.00687273	0.1515	0.265909										0.000598636	0.0679091	6.09385																								0.00402033
el00400m_Schmilka_mitte	el00400m	Germany	River water		2.27818e-05	0.0159	0.00678864	0.136924	0.276136	0.570455									0.000507045	0.0766364	5.20615																								0.00195549
el00400r_Schmilka_rechts	el00400r	Germany	River water		2.19364e-05	0.0169295	0.00679318	0.116265	0.265227										0.000569545	0.0552273	4.42615																								0.00080889
el05450l_Dresden_links	el05450l	Germany	River water		3.08091e-05	0.0218045	0.00732955	0.132103	0.270227	0.668182									0.000488636	0.151773	5.34923																								0.000586968
el05450m_Dresden_Mitte	el05450m	Germany	River water		3.10818e-05	0.0173182	0.00463636	0.105132	0.235	0.713636	0.429545								0.000422273	0.0721364	6.31846														0.000844422										0.000554805
el08800l_Zehren_links	el08800l	Germany	River water		4.62636e-05	0.0253909	0.00892955	0.191785	0.349318		0.399318								0.00116545	0.0694091	6.23692														0.000433682										0.00108227
el08800m_Zehren_mitte	el08800m	Germany	River water		2.80091e-05	0.0224318	0.00735	0.154599	0.287727	0.595455	0.232273								0.00124114	0.066	6.55077																								0.000480831
el08800r_Zehren_rechts	el08800r	Germany	River water		3.12727e-05	0.0390409	0.00681818	0.171011	0.322045	0.715909	0.303864								0.00153977	0.0777273	6.00308																								0.000710794
el10700l_Riesa_links	el10700l	Germany	River water		3.04e-05	0.0278182	0.00844091	0.176061	0.300227	0.715909	0.217955								0.00123068	0.0739091	4.83385																								0.000678631
el10700m_Riesa_Mitte	el10700m	Germany	River water		3.16273e-05	0.0263795	0.00822273	0.164699	0.291364	0.611364	0.294318								0.00129114	0.0589091	5.45538																								0.000665766
el10700r_Riesa_rechts	el10700r	Germany	River water		3.38636e-05	0.0268159	0.0077	0.187768	0.317273	0.693182	0.2975								0.00173886	0.0735	5.96																								0.000731699
el15450l_Torgau_links	el15450l	Germany	River water		3.17727e-05	0.0310773	0.00673182	0.164125	0.299773	0.638636	0.299091								0.00144614	0.0755455	5.21231																								0.00061109
el15450m_Torgau_Mitte	el15450m	Germany	River water		3.04818e-05	0.0253773	0.00764318	0.176406	0.260455	0.620455	0.287955								0.00129636	0.0658636	5.44154																								0.000556413
el15450r_Torgau_rechts	el15450r	Germany	River water		0.000472845	0.0866795	0.0123909	0.183981	0.249318	0.954545	0.370682								0.00133932	0.0666818	5.11077												0.00160909		0.000607599										0.00110479
el17260m_Dommitzsch_Mitte	el17260m	Germany	River water		3.26909e-05	0.0282409	0.00848409	0.174569	0.307273	0.8	0.302273								0.00157273	0.0698182	6.45385																								0.000604657
el17260r_Dommitzsch_rechts	el17260r	Germany	River water		3.27e-05	0.0306682	0.00753864	0.170552	0.295682	0.588636	0.230682								0.00137545	0.0653182	6.22308																								0.000586968
el17260l_MST_Dommitzsch_links	el17260l-MST	Germany	River water		3.27182e-05	0.0304295	0.00735682	0.168257	0.286818	0.645455	0.2975								0.00139955	0.0664091	5.66923																								0.000725267
el21990l_Wittenberg_links	el21990l	Germany	River water		3.08091e-05	0.0277841	0.00671591	0.174684	0.257273	0.784091									0.00111773	0.120545	3.35231																											0.000328882
el21990m_Wittenberg_mitte	el21990m	Germany	River water		3.36545e-05	0.0249409	0.00687955	0.186161	0.273636	0.875									0.00129773	0.0684545	6.35538
el21990r_Wittenberg_rechts	el21990r	Germany	River water		2.71909e-05	0.0225955	0.00592273	0.149319	0.217045										0.00111386	0.0447273	5.97692
el25800l_Rosslau_links	el25800l	Germany	River water		2.01909e-05	0.0266182	0.00489318	0.114199	0.222045		0.205227								0.000773864	0.039	4.41231
el25800m_Rosslau_Mitte	el25800m	Germany	River water		2.08273e-05	0.0198068	0.00497727	0.137383	0.224773	0.577273	0.184545								0.000937955	0.0544091	3.71692
el25800r_Rosslau_rechts	el25800r	Germany	River water		1.83727e-05	0.0175091	0.00498636	0.115576	0.208864										0.000674773	0.0380455	3.41231
el28700l_Breitenhagen_links	el28700l	Germany	River water		4.42545e-05	0.0369614	0.00971591	0.19695	0.335455	0.695455									0.00271795	0.0786818	5.32462
el28700m_Breitenhagen_mitte	el28700m	Germany	River water		3.50091e-05	0.0330136	0.00874545	0.178931	0.285										0.00197864	0.0647727	5.70769
el28700r_Breitenhagen_rechts	el28700r	Germany	River water		3.28182e-05	0.0387545	0.00593864	0.172389	0.266136										0.00128227	0.0477273	3.93077
el31800l_Westerhuesen_links	el31800l	Germany	River water		4.07727e-05	0.0312818	0.00937727	0.172274	0.305455	0.693182									0.00171045	0.0439091	4.27077																								0.00080889
el31800m_Westerhuesen_Mitte	el31800m	Germany	River water		3.68455e-05	0.0343636	0.00823636	0.170323	0.322045	0.579545									0.00196523	0.0657273	4.58615
el31800r_Westerhuesen_rechts	el31800r	Germany	River water		3.44909e-05	0.0373227	0.00877045	0.167683	0.286364	0.613636									0.00172955	0.0634091	5.03231
el32653l_Magdeburg_links	el32653l	Germany	River water		3.81e-05	0.0303409	0.00861818	0.166191	0.306364	0.731818									0.00165273	0.0474545	4.66769
el32653m_Magdeburg_Mitte	el32653m	Germany	River water		4.00091e-05	0.0352773	0.008375	0.178472	0.290455	0.590909									0.00159545	0.0383182	3.73846
el32653r_Magdeburg_rechts	el32653r	Germany	River water		3.79091e-05	0.0382909	0.00838864	0.151615	0.299318	0.595455									0.00169455	0.0561818	4.46923																								0.00109514
el35100l_Rogaetz_links	el35100l	Germany	River water		1.80636e-05	0.0182318	0.00411591	0.089408	0.1475										0.000873864	0.0227727	2.31077
el35100m_Rogaetz_mitte	el35100m	Germany	River water		3.49364e-05	0.0347932	0.00864545	0.16401	0.281136	0.661364									0.00177955	0.0579545	4.52
el35100r_Rogaetz_rechts	el35100r	Germany	River water		3.29818e-05	0.0377045	0.00821591	0.147139	0.248409										0.00145614	0.0305455	3.46615
el38800l_Tangermuende_links	el38800l	Germany	River water		3.39182e-05	0.0423273	0.0084	0.15896	0.271136										0.00136182	0.0639545	4.07538
el38800m_Tangermuende_Mitte	el38800m	Germany	River water		3.68909e-05	0.0440386	0.00771818	0.166994	0.311364	0.65									0.00150091	0.0705	3.73692
el38800r_Tangermuende_rechts	el38800r	Germany	River water		3.68455e-05	0.0447341	0.00800227	0.163092	0.277273	0.690909									0.00143773	0.0608182	4.58615
el42225l_Werben_links	el42225l	Germany	River water		3.50818e-05	0.0407523	0.00794091	0.189375	0.345909	0.704545									0.00153273	0.0619091	6.88154
el42225m_Werben_Mitte	el42225m	Germany	River water		3.62636e-05	0.0454295	0.00815	0.178586	0.329773	0.65									0.00189864	0.0890455	6.55077
el42225r_Werben_rechts	el42225r	Germany	River water		3.23818e-05	0.0437523	0.00900909	0.183522	0.355	0.802273									0.0020475	0.0815455	5.82923
el45490l_Wittenberge_links	el45490l	Germany	River water		4.22818e-05	0.045225	0.00789091	0.199475	0.382727	0.618182	0.270455							1.29997e-05	0.00182409	0.0722727	2.53385
el45490m_Wittenberge_mitte	el45490m	Germany	River water		4.00364e-05	0.0565773	0.00801818	0.182718	0.399545	0.679545	0.302273							9.8245e-06	0.00169068	0.0658636	3.75077
el45490r_Wittenberge_rechts	el45490r	Germany	River water		3.79455e-05	0.0458523	0.00844773	0.167683	0.3375	0.590909	0.334091							1.29624e-05	0.00148477	0.0612273	3.37538
el47500l_Schnackenburg_links	el47500l	Germany	River water		4.17455e-05	0.0550227	0.00855682	0.190064	0.370909	0.622727	0.342045							1.35974e-05	0.00189841	0.100227	3.77538
el47500m_Schnackenburg_mitte	el47500m	Germany	River water		3.94545e-05	0.0572659	0.00775455	0.172044	0.352273	0.659091	0.334091							1.01607e-05	0.00122477	0.0902727	4.98462
el47500r_Schnackenburg_rechts	el47500r	Germany	River water		3.72727e-05	0.0438818	0.00757045	0.154599	0.3275	0.654545	0.372273							1.63991e-05	0.00152591	0.0785455	3.95077
el50600l_Doemitz_links	el50600l	Germany	River water		4.05727e-05	0.0761045	0.00806818	0.200508	0.417273	0.636364	0.311818								0.00142977	0.0580909	4.42462
el50600m_Doemitz_Mitte	el50600m	Germany	River water		4.82545e-05	0.0993	0.00969318	0.222774	0.410682	0.813636	0.330909							1.27009e-05	0.00181091	0.0756818	4.59385
el50600r_Doemitz_rechts	el50600r	Germany	River water		3.70727e-05	0.0531409	0.00797727	0.167683	0.328182	0.661364	0.362727							1.25514e-05	0.00139864	0.0636818	5.57538
el53600l_Neu_Darchau_links	el53600l	Germany	River water		3.82727e-05	0.0206182	0.00880455	0.176865	0.360455	0.568182	0.256136							1.07957e-05	0.00156909	0.0631364	5.71538
el53600m_Neu_Darchau_mitte	el53600m	Germany	River water		3.78091e-05	0.0749727	0.00807045	0.190178	0.320227	0.652273	0.334091								0.00113659	0.0469091	8.44154
el53600r_Neu_Darchau_rechts	el53600r	Germany	River water		4.07727e-05	0.0208159	0.00824545	0.180882	0.366591	0.663636	0.319773							1.15802e-05	0.00150477	0.0882273	5.96923
el53600r_Neu_Darchau_rechts_replicate	el53600r	Germany	River water		2.47e-05	0.0105205	0.00456818	0.133251	0.264318	0.602273	0.307045								0.000802727	0.0462273	5.24923
el57040l_Lauenburg_links	el57040l	Germany	River water		4.12545e-05	0.0194727	0.00880909	0.183751	0.383182	0.806818	0.315							1.06837e-05	0.00133932	0.0441818	6.41077
el57040m_Lauenburg_Mitte	el57040m	Germany	River water		4.23818e-05	0.0240477	0.00819773	0.178472	0.338636	0.545455	0.175							1.16549e-05	0.00167295	0.0580909	3.06615
el57040r_Lauenburg_rechts	el57040r	Germany	River water		3.84818e-05	0.0186068	0.00768636	0.164355	0.314318	0.565909	0.243409								0.00134955	0.0533182	3.71846																								0.00127364
el58550l_Geesthacht_links	el58550l	Germany	River water		3.77182e-05	0.0172636	0.007775	0.172963	0.318636	0.715909	0.295909							1.14308e-05	0.00161727	0.0747273	4.6
el58550m_Geesthacht_Mitte	el58550m	Germany	River water		4.10364e-05	0.0175568	0.00769773	0.182489	0.344545	0.665909	0.340455								0.000997955	0.078	6.30308
el58550r_Geesthacht_rechts	el58550r	Germany	River water		3.92364e-05	0.0196159	0.00845455	0.170552	0.321591	0.509091	0.361136								0.00112364	0.0664091	5.51385
Labe_trib1_Orlice	Labe trib1	Czech republic	Tributary		1.51273e-05	0.00571364	0.00184318	0.0569273	0.1225										0.000252955	0.0230455																									0.00584877
Labe_trib2_Jizera	Labe trib2	Czech republic	Tributary		1.02455e-05	0.0191114	0.00394773	0.088375	0.150455										0.000280455	0.0245455	4.18923																								0.00403319
Labe_trib3_Vltava	Labe trib3	Czech republic	Tributary				0.00414318	0.0817182	0.234773										0.000561818	0.0447273																									0.0123392
Labe_trib3_Vltava_replicate	Labe trib3	Czech republic	Tributary		3.61273e-05	0.00953182	0.00449091	0.102722	0.209773										0.000621591	0.0452727																									0.00741831
Labe_trib4_Ohre	Labe trib4	Czech republic	Tributary		9.76364e-06		0.00367273	0.0669125	0.155										0.000311364	0.0919091	3.88																								0.00277724
Labe_trib5_Bilina	Labe trib5	Czech republic	Tributary		6.72091e-05	0.157057	0.0504886	0.493523	0.832955	1.84773	0.911591							1.44939e-05	0.00134159	0.789409	81.8985															0.00505079									0.033232
Labe_trib6_Ploucnice	Labe trib6	Czech republic	Tributary		1.26909e-05		0.00484545	0.0448761	0.1025										0.000213636	0.0207273																									0.00374212
trib_Weisseritz	trib_Weisseritz	Germany	Tributary		2.10182e-05	0.0187636	0.00515682	0.113969	0.332955		0.219545								0.000643636	0.0456818	2.65077
el19900mund_Schwarze_Elster_Muendung	el19900münd	Germany	estuary		3.38e-05	0.0328432	0.00586364	0.16424	0.238864										0.000564091	0.113591	1.02923
el29070mund_Saale_Muendung	el29070münd	Germany	estuary		6.60727e-05	0.0200727	0.00945682	0.177898	0.369091	0.913636									0.00204909	0.0486818	2.29846																								0.000948797
el43800mund_Havel_Muendung	el43800münd	Germany	estuary		3.25091e-05	0.0374318	0.00573636	0.141515	0.258636	0.511364									0.000766591	0.174682	2.18923
trib_Milde	trib_Milde	Germany	Tributary		3.01182e-05		0.00281591	0.0558943	0.155	0.325									0.000344773	0.0248182	0.763077
trib_Elde	trib_Elde	Germany	Tributary		2.29182e-05		0.00198409	0.0579602	0.1575	0.236364									0.000343182	0.0394091	0.787692
el25900mund_Mulde_Muendung	el25900münd	Germany	estuary		0.000103764	0.0389864	0.01945	0.314018	0.6	0.797727									0.00733682	0.104182	3.91846														0.000183538													0.00027656
trib_Jeetzel	trib_Jeetzel	Germany	Tributary		1.22909e-05	0.00945	0.00621818	0.0447614	0.0993182										0.000252955		0.410769
trib_Sude	trib_Sude	Germany	Tributary		0.000109355	0.0146182	0.005375	0.0836693	0.1825									1.21032e-05	0.000550682	0.0482727
																					5.00846
[truncated: 32 more columns]
